# Supplementary material for: Mechanofluorochromism and self-recovery of alkylsilylpyrene-1-carboxamides
Source: J Mater Chem C Mater. 2024 Jan 19;12(6):1952–7. doi: 10.1039/d3tc03968d (PMC10851921; doi:10.1039/d3tc03968d)
Supplement: TC-012-D3TC03968D-s002 [file TC-012-D3TC03968D-s002.cif]

# Electronic Supplementary Material (ESI) for Journal of Materials Chemistry C.
# This journal is © The Royal Society of Chemistry 2024

####################################################################### 
# 
# This file contains crystal structure data downloaded from the 
# Cambridge Structural Database (CSD) hosted by the Cambridge 
# Crystallographic Data Centre (CCDC).
# 
# Full information about CCDC data access policies and citation 
# guidelines are available at http://www.ccdc.cam.ac.uk/access/V1 
# 
# Audit and citation data items may have been added by the CCDC. 
# Please retain this information to preserve the provenance of 
# this file and to allow appropriate attribution of the data. 
# 
#######################################################################

data_exp302_123k_auto6
_database_code_depnum_ccdc_archive 'CCDC 2285523'
loop_
_audit_author_name
_audit_author_address
'Yuichi Hirai'
;National Institute for Materials Science
Japan
;
_audit_update_record             
;
2023-12-11 deposited with the CCDC.	2023-12-20 downloaded from the CCDC.
;
_audit_creation_date             2023-12-08
_audit_creation_method           
;
Olex2 1.5-ac6-012
(compiled 2023.08.24 svn.re1ec1418 for Rigaku Oxford Diffraction, GUI svn.r6817)
;
_shelx_SHELXL_version_number     2018/3
_chemical_name_common            ?
_chemical_name_systematic        ?
_chemical_formula_moiety         'C27 H33 N O Si'
_chemical_formula_sum            'C27 H33 N O Si'
_chemical_formula_weight         415.63
_chemical_melting_point          ?
_chemical_oxdiff_formula         'C27 H33 N O Si'
loop_
_atom_type_symbol
_atom_type_description
_atom_type_scat_dispersion_real
_atom_type_scat_dispersion_imag
_atom_type_scat_source
C C 0.0033 0.0016 'International Tables Vol C Tables 4.2.6.8 and 6.1.1.4'
H H 0.0000 0.0000 'International Tables Vol C Tables 4.2.6.8 and 6.1.1.4'
N N 0.0061 0.0033 'International Tables Vol C Tables 4.2.6.8 and 6.1.1.4'
O O 0.0106 0.0060 'International Tables Vol C Tables 4.2.6.8 and 6.1.1.4'
Si Si 0.0817 0.0704 'International Tables Vol C Tables 4.2.6.8 and 6.1.1.4'

_shelx_space_group_comment       
;
The symmetry employed for this shelxl refinement is uniquely defined
by the following loop, which should always be used as a source of
symmetry information in preference to the above space-group names.
They are only intended as comments.
;
_space_group_crystal_system      monoclinic
_space_group_IT_number           14
_space_group_name_H-M_alt        'P 1 21/c 1'
_space_group_name_Hall           '-P 2ybc'
loop_
_space_group_symop_operation_xyz
'x, y, z'
'-x, y+1/2, -z+1/2'
'-x, -y, -z'
'x, -y-1/2, z-1/2'

_cell_length_a                   11.8370(4)
_cell_length_b                   10.46430(10)
_cell_length_c                   25.3372(8)
_cell_angle_alpha                90
_cell_angle_beta                 132.505(5)
_cell_angle_gamma                90
_cell_volume                     2313.70(17)
_cell_formula_units_Z            4
_cell_measurement_reflns_used    48365
_cell_measurement_temperature    123.00(10)
_cell_measurement_theta_max      57.5010
_cell_measurement_theta_min      2.6350
_shelx_estimated_absorpt_T_max   0.873
_shelx_estimated_absorpt_T_min   0.765
_exptl_absorpt_coefficient_mu    0.120
_exptl_absorpt_correction_T_max  0.85540
_exptl_absorpt_correction_T_min  0.85482
_exptl_absorpt_correction_type   sphere
_exptl_absorpt_process_details   
;
CrysAlisPro 1.171.42.83a (Rigaku Oxford Diffraction, 2023)
Spherical absorption correction
using equivalent radius and absorption coefficient.
Empirical absorption correction using spherical harmonics,
implemented in SCALE3 ABSPACK scaling algorithm.
;
_exptl_absorpt_special_details   ?
_exptl_crystal_colour            'clear dark yellow'
_exptl_crystal_colour_lustre     clear
_exptl_crystal_colour_modifier   dark
_exptl_crystal_colour_primary    yellow
_exptl_crystal_density_diffrn    1.193
_exptl_crystal_density_meas      ?
_exptl_crystal_density_method    ?
_exptl_crystal_description       block
_exptl_crystal_F_000             896
loop_
_exptl_crystal_face_index_h
_exptl_crystal_face_index_k
_exptl_crystal_face_index_l
_exptl_crystal_face_perp_dist
0 1 -2 1.2166
0 -1 2 1.1929
-1 1 1 0.6630
1 -1 -1 0.8102
0 0 -1 0.9582
0 0 1 1.0726
0 1 2 1.3557
0 -1 -2 1.2166
-1 0 -1 0.6459
1 0 1 0.8566
-1 2 1 0.8772
1 -2 -1 1.0024
-1 -1 -1 0.9732
-1 0 0 0.4674
1 0 0 0.7071
2 1 0 0.9392
-2 -1 0 0.7713
-2 0 1 0.5030
2 1 -1 0.8221
-2 -1 1 0.7096
-2 1 1 0.5959
2 -1 -1 0.7884
-2 -1 3 0.8199
2 1 -3 0.9040
-2 0 3 0.5972
2 0 -3 0.7186
-1 0 2 0.6090
1 0 -2 0.6466

_exptl_crystal_recrystallization_method 
'recrystallized from dichloromethane/ethanol solution'
_exptl_crystal_size_max          2.36
_exptl_crystal_size_mid          1.92
_exptl_crystal_size_min          1.17
_exptl_crystal_size_rad          0.877
loop_
_exptl_oxdiff_crystal_face_indexfrac_h
_exptl_oxdiff_crystal_face_indexfrac_k
_exptl_oxdiff_crystal_face_indexfrac_l
_exptl_oxdiff_crystal_face_x
_exptl_oxdiff_crystal_face_y
_exptl_oxdiff_crystal_face_z
-0.0007 1.0016 -1.9975 -0.0327 -0.0542 0.0797
0.0007 -1.0016 1.9975 0.0327 0.0542 -0.0797
-1.0001 1.0012 1.0018 0.0092 0.0180 0.0898
1.0001 -1.0012 -1.0018 -0.0092 -0.0180 -0.0898
-0.0007 0.0004 -0.9988 0.0038 -0.0351 0.0138
0.0007 -0.0004 0.9988 -0.0038 0.0351 -0.0138
0.0020 1.0002 1.9975 -0.0480 0.0863 0.0245
-0.0020 -1.0002 -1.9975 0.0480 -0.0863 -0.0245
-1.0021 0.0010 -0.9957 0.0571 -0.0684 0.0653
1.0021 -0.0010 0.9957 -0.0571 0.0684 -0.0653
-0.9995 2.0022 1.0018 -0.0312 0.0340 0.1420
0.9995 -2.0022 -1.0018 0.0312 -0.0340 -0.1420
-1.0027 -0.9999 -0.9957 0.0975 -0.0844 0.0132
-1.0014 0.0007 0.0031 0.0533 -0.0332 0.0515
1.0014 -0.0007 -0.0031 -0.0533 0.0332 -0.0515
2.0035 0.9996 -0.0061 -0.1470 0.0825 -0.0510
-2.0035 -0.9996 0.0061 0.1470 -0.0825 0.0510
-2.0022 0.0010 1.0049 0.1028 -0.0313 0.0893
2.0028 1.0000 -1.0049 -0.1432 0.0474 -0.0372
-2.0028 -1.0000 1.0049 0.1432 -0.0474 0.0372
-2.0015 1.0019 1.0049 0.0625 -0.0153 0.1414
2.0015 -1.0019 -1.0049 -0.0625 0.0153 -0.1414
-2.0014 -1.0007 3.0024 0.1355 0.0228 0.0096
2.0014 1.0007 -3.0024 -0.1355 -0.0228 -0.0096
-2.0008 0.0002 3.0024 0.0952 0.0389 0.0617
2.0008 -0.0002 -3.0024 -0.0952 -0.0389 -0.0617
-1.0001 -0.0001 2.0006 0.0457 0.0370 0.0239
1.0001 0.0001 -2.0006 -0.0457 -0.0370 -0.0239

_exptl_transmission_factor_max   ?
_exptl_transmission_factor_min   ?
_diffrn_reflns_av_R_equivalents  0.0315
_diffrn_reflns_av_unetI/netI     0.0147
_diffrn_reflns_Laue_measured_fraction_full 1.000
_diffrn_reflns_Laue_measured_fraction_max 1.000
_diffrn_reflns_limit_h_max       14
_diffrn_reflns_limit_h_min       -14
_diffrn_reflns_limit_k_max       13
_diffrn_reflns_limit_k_min       -13
_diffrn_reflns_limit_l_max       31
_diffrn_reflns_limit_l_min       -31
_diffrn_reflns_number            53032
_diffrn_reflns_point_group_measured_fraction_full 1.000
_diffrn_reflns_point_group_measured_fraction_max 1.000
_diffrn_reflns_theta_full        25.242
_diffrn_reflns_theta_max         26.371
_diffrn_reflns_theta_min         2.181
_diffrn_ambient_environment      N~2~
_diffrn_ambient_temperature      123.00(10)
_diffrn_detector                 'Hybrid Pixel Array Detector'
_diffrn_detector_area_resol_mean 10.0000
_diffrn_detector_type            'HyPix-Arc 150'
_diffrn_measured_fraction_theta_full 1.000
_diffrn_measured_fraction_theta_max 1.000
_diffrn_measurement_details      
;
List of Runs (angles in degrees, time in seconds):

  # Type    Start    End  Width  t~exp~   \w     \q     \k     \f   Frames
#--------------------------------------------------------------------------
  1  \w    -40.00 -14.00   0.10    0.03    --    0.12 -30.00 -73.40  260
  2  \w    -41.00 -13.00   0.10    0.03    --    0.12 -30.00 -33.52  280
  3  \w     -5.00  27.00   0.10    0.03    --   34.00 -25.00 130.93  320
  4  \w     -3.00  27.00   0.10    0.03    --   38.00 -28.00 161.79  300
  5  \w    -40.00  -5.00   0.10    0.03    --    0.12 -24.00 116.25  350
  6  \w    -30.00   5.00   0.10    0.03    --    0.12 -19.00  30.00  350
  7  \w    -26.00  21.00   0.10    0.03    --   14.00 -20.00-163.06  470
  8  \w    -68.00 -21.00   0.10    0.03    --  -30.00 -14.00  20.45  470
  9  \w    -54.00 -14.00   0.10    0.03    --  -42.00  -5.00  77.95  400
 10  \w    -38.00  17.00   0.10    0.03    --  -10.00  -7.00 101.65  550
 11  \w     23.00  50.00   0.10    0.03    --   22.00-136.00 -74.56  270
 12  \w     41.00  68.00   0.10    0.03    --   46.00-126.00  40.25  270
 13  \w    -22.00  29.00   0.10    0.03    --  -10.00  16.00  -2.18  510
 14  \w    -74.00 -29.00   0.10    0.03    --  -46.00 136.00-160.22  450
 15  \w    -57.00 -29.00   0.10    0.03    --  -46.00 126.00-144.29  280
 16  \w    -51.00 -24.00   0.10    0.03    --  -46.00 102.00  20.90  270
 17  \w    -67.00 -24.00   0.10    0.03    --  -46.00 126.00  90.04  430
 18  \w      0.00  26.00   0.10    0.03    --    0.12  93.00 171.09  260
 19  \w      4.00  30.00   0.10    0.03    --    0.12  88.00  93.88  260
 20  \w      5.00  31.00   0.10    0.03    --    0.12  92.00  33.44  260
 21  \w      3.00  29.00   0.10    0.03    --    0.12  88.00   5.68  260
;
_diffrn_measurement_device       'four-circle diffractometer'
_diffrn_measurement_device_type  'ROD, Synergy Custom system, HyPix-Arc 150'
_diffrn_measurement_method       '\w scans'
_diffrn_orient_matrix_type       
'CrysAlisPro convention (1999,Acta A55,543-557)'
_diffrn_orient_matrix_UB_11      -0.0532748000
_diffrn_orient_matrix_UB_12      -0.0402693000
_diffrn_orient_matrix_UB_13      -0.0037921000
_diffrn_orient_matrix_UB_21      0.0333057000
_diffrn_orient_matrix_UB_22      0.0160320000
_diffrn_orient_matrix_UB_23      0.0351467000
_diffrn_orient_matrix_UB_31      -0.0514749000
_diffrn_orient_matrix_UB_32      0.0520893000
_diffrn_orient_matrix_UB_33      -0.0137634000
_diffrn_radiation_monochromator  mirror
_diffrn_radiation_probe          x-ray
_diffrn_radiation_type           'Mo K\a'
_diffrn_radiation_wavelength     0.71073
_diffrn_source                   'Rotating-anode X-ray tube'
_diffrn_source_type              'Rigaku (Mo) X-ray Source'
_reflns_Friedel_coverage         0.000
_reflns_Friedel_fraction_full    .
_reflns_Friedel_fraction_max     .
_reflns_number_gt                4372
_reflns_number_total             4722
_reflns_special_details          
;
 Reflections were merged by SHELXL according to the crystal
 class for the calculation of statistics and refinement.
 
 _reflns_Friedel_fraction is defined as the number of unique
 Friedel pairs measured divided by the number that would be
 possible theoretically, ignoring centric projections and
 systematic absences.
;
_reflns_threshold_expression     'I > 2\s(I)'
_computing_cell_refinement       'CrysAlisPro 1.171.42.83a (Rigaku OD, 2023)'
_computing_data_collection       'CrysAlisPro 1.171.42.83a (Rigaku OD, 2023)'
_computing_data_reduction        'CrysAlisPro 1.171.42.83a (Rigaku OD, 2023)'
_computing_molecular_graphics    'Olex2 1.5-ac6-012 (Dolomanov et al., 2009)'
_computing_publication_material  'Olex2 1.5-ac6-012 (Dolomanov et al., 2009)'
_computing_structure_refinement  'SHELXL 2018/3 (Sheldrick, 2015)'
_computing_structure_solution    'SHELXT  (Sheldrick, 2015)'
_refine_diff_density_max         0.338
_refine_diff_density_min         -0.234
_refine_diff_density_rms         0.056
_refine_ls_extinction_coef       .
_refine_ls_extinction_method     none
_refine_ls_goodness_of_fit_ref   1.090
_refine_ls_hydrogen_treatment    mixed
_refine_ls_matrix_type           full
_refine_ls_number_parameters     281
_refine_ls_number_reflns         4722
_refine_ls_number_restraints     0
_refine_ls_R_factor_all          0.0409
_refine_ls_R_factor_gt           0.0384
_refine_ls_restrained_S_all      1.090
_refine_ls_shift/su_max          0.001
_refine_ls_shift/su_mean         0.000
_refine_ls_structure_factor_coef Fsqd
_refine_ls_weighting_details     
'w=1/[\s^2^(Fo^2^)+(0.0692P)^2^+0.6484P] where P=(Fo^2^+2Fc^2^)/3'
_refine_ls_weighting_scheme      calc
_refine_ls_wR_factor_gt          0.1106
_refine_ls_wR_factor_ref         0.1126
_refine_special_details          ?
_olex2_refinement_description    
;
1. Fixed Uiso
 At 1.2 times of:
  All C(H) groups, All C(H,H) groups
 At 1.5 times of:
  All C(H,H,H) groups
2.a Secondary CH2 refined with riding coordinates:
 C22(H22a,H22b), C18(H18a,H18b), C20(H20a,H20b)
2.b Aromatic/amide H refined with riding coordinates:
 C9(H9), C12(H12), C13(H13), C7(H7), C15(H15), C10(H10), C16(H16), C14(H14)
2.c Idealised Me refined as rotating group:
 C29(H29a,H29b,H29c), C23(H23a,H23b,H23c), C19(H19a,H19b,H19c), C27(H27a,H27b,
 H27c), C28(H28a,H28b,H28c), C21(H21c,H21b,H21a)
;
_atom_sites_solution_hydrogens   mixed
_atom_sites_solution_primary     dual
_atom_sites_solution_secondary   ?
loop_
_atom_site_label
_atom_site_type_symbol
_atom_site_fract_x
_atom_site_fract_y
_atom_site_fract_z
_atom_site_U_iso_or_equiv
_atom_site_adp_type
_atom_site_occupancy
_atom_site_site_symmetry_order
_atom_site_calc_flag
_atom_site_refinement_flags_posn
_atom_site_refinement_flags_adp
_atom_site_refinement_flags_occupancy
_atom_site_disorder_assembly
_atom_site_disorder_group
Si17 Si 0.91975(4) 0.45520(3) 0.83703(2) 0.01879(11) Uani 1 1 d . . . . .
O30 O 0.54431(11) 0.28101(8) 0.75521(5) 0.0280(2) Uani 1 1 d . . . . .
N25 N 0.54292(12) 0.48164(11) 0.79022(5) 0.0209(2) Uani 1 1 d . . . . .
C6 C 0.73595(14) 0.50157(11) 0.74373(6) 0.0189(2) Uani 1 1 d . . . . .
C22 C 0.93224(14) 0.27596(12) 0.84040(6) 0.0235(3) Uani 1 1 d . . . . .
H22A H 1.032913 0.249644 0.886543 0.028 Uiso 1 1 calc R U . . .
H22B H 0.851757 0.240695 0.838362 0.028 Uiso 1 1 calc R U . . .
C3 C 0.47849(14) 0.54536(11) 0.59551(6) 0.0187(2) Uani 1 1 d . . . . .
C11 C 0.37103(15) 0.63536(11) 0.47964(6) 0.0216(3) Uani 1 1 d . . . . .
C5 C 0.58733(14) 0.46114(11) 0.71157(6) 0.0190(2) Uani 1 1 d . . . . .
C24 C 0.55710(13) 0.39749(12) 0.75483(6) 0.0201(2) Uani 1 1 d . . . . .
C1 C 0.20419(14) 0.51772(12) 0.48847(7) 0.0227(3) Uani 1 1 d . . . . .
C4 C 0.45993(14) 0.47899(11) 0.63813(6) 0.0193(2) Uani 1 1 d . . . . .
C26 C 0.49962(15) 0.45090(12) 0.83185(7) 0.0226(3) Uani 1 1 d . . . . .
C8 C 0.62539(14) 0.59203(11) 0.62760(6) 0.0190(2) Uani 1 1 d . . . . .
C9 C 0.64208(15) 0.66196(12) 0.58438(7) 0.0229(3) Uani 1 1 d . . . . .
H9 H 0.739958 0.694175 0.605674 0.027 Uiso 1 1 calc R U . . .
C12 C 0.24472(16) 0.65330(12) 0.40650(7) 0.0257(3) Uani 1 1 d . . . . .
H12 H 0.256816 0.699164 0.378232 0.031 Uiso 1 1 calc R U . . .
C18 C 1.08537(14) 0.52171(13) 0.85032(7) 0.0239(3) Uani 1 1 d . . . . .
H18A H 1.087454 0.480438 0.815821 0.029 Uiso 1 1 calc R U . . .
H18B H 1.069079 0.614405 0.839742 0.029 Uiso 1 1 calc R U . . .
C20 C 0.93358(15) 0.51430(13) 0.91084(7) 0.0242(3) Uani 1 1 d . . . . .
H20A H 0.850285 0.474720 0.905442 0.029 Uiso 1 1 calc R U . . .
H20B H 1.032104 0.484961 0.957053 0.029 Uiso 1 1 calc R U . . .
C13 C 0.10209(16) 0.60474(13) 0.37495(7) 0.0279(3) Uani 1 1 d . . . . .
H13 H 0.017563 0.617431 0.325227 0.033 Uiso 1 1 calc R U . . .
C2 C 0.35105(14) 0.56630(11) 0.52113(6) 0.0196(2) Uani 1 1 d . . . . .
C7 C 0.74981(14) 0.56675(11) 0.70012(6) 0.0201(2) Uani 1 1 d . . . . .
H7 H 0.848552 0.595239 0.720755 0.024 Uiso 1 1 calc R U . . .
C15 C 0.30856(15) 0.43234(12) 0.60331(7) 0.0244(3) Uani 1 1 d . . . . .
H15 H 0.293094 0.388737 0.630877 0.029 Uiso 1 1 calc R U . . .
C10 C 0.52096(15) 0.68275(12) 0.51394(7) 0.0234(3) Uani 1 1 d . . . . .
H10 H 0.535245 0.729472 0.486683 0.028 Uiso 1 1 calc R U . . .
C29 C 0.60604(16) 0.34953(13) 0.88872(7) 0.0291(3) Uani 1 1 d . . . . .
H29A H 0.599842 0.271434 0.865524 0.044 Uiso 1 1 calc R U . . .
H29B H 0.574890 0.330737 0.915229 0.044 Uiso 1 1 calc R U . . .
H29C H 0.711635 0.381411 0.921879 0.044 Uiso 1 1 calc R U . . .
C23 C 0.91307(16) 0.21946(13) 0.77899(7) 0.0283(3) Uani 1 1 d . . . . .
H23A H 0.808195 0.234434 0.733509 0.043 Uiso 1 1 calc R U . . .
H23B H 0.933117 0.127354 0.786450 0.043 Uiso 1 1 calc R U . . .
H23C H 0.985628 0.260436 0.777700 0.043 Uiso 1 1 calc R U . . .
C16 C 0.18852(15) 0.44935(12) 0.53241(7) 0.0261(3) Uani 1 1 d . . . . .
H16 H 0.091363 0.415237 0.511112 0.031 Uiso 1 1 calc R U . . .
C14 C 0.08149(15) 0.53794(12) 0.41511(7) 0.0269(3) Uani 1 1 d . . . . .
H14 H -0.017044 0.505465 0.392625 0.032 Uiso 1 1 calc R U . . .
C19 C 1.24080(15) 0.50140(14) 0.92639(7) 0.0304(3) Uani 1 1 d . . . . .
H19A H 1.323042 0.529657 0.928734 0.046 Uiso 1 1 calc R U . . .
H19B H 1.254200 0.410512 0.938719 0.046 Uiso 1 1 calc R U . . .
H19C H 1.244468 0.551067 0.960313 0.046 Uiso 1 1 calc R U . . .
C27 C 0.33331(16) 0.40445(15) 0.78033(7) 0.0312(3) Uani 1 1 d . . . . .
H27A H 0.266920 0.469496 0.743518 0.047 Uiso 1 1 calc R U . . .
H27B H 0.301705 0.389351 0.806940 0.047 Uiso 1 1 calc R U . . .
H27C H 0.324847 0.324758 0.757551 0.047 Uiso 1 1 calc R U . . .
C28 C 0.51647(18) 0.57541(14) 0.86825(8) 0.0324(3) Uani 1 1 d . . . . .
H28A H 0.623810 0.602910 0.901481 0.049 Uiso 1 1 calc R U . . .
H28B H 0.484303 0.561510 0.894707 0.049 Uiso 1 1 calc R U . . .
H28C H 0.452107 0.641599 0.831891 0.049 Uiso 1 1 calc R U . . .
C21 C 0.9236(2) 0.65877(15) 0.91392(9) 0.0409(4) Uani 1 1 d . . . . .
H21C H 0.825779 0.689117 0.868738 0.061 Uiso 1 1 calc R U . . .
H21B H 1.008231 0.699152 0.921483 0.061 Uiso 1 1 calc R U . . .
H21A H 0.930188 0.681027 0.953513 0.061 Uiso 1 1 calc R U . . .
H25 H 0.5422(18) 0.5599(16) 0.7828(8) 0.024(4) Uiso 1 1 d . . . . .

loop_
_atom_site_aniso_label
_atom_site_aniso_U_11
_atom_site_aniso_U_22
_atom_site_aniso_U_33
_atom_site_aniso_U_23
_atom_site_aniso_U_13
_atom_site_aniso_U_12
Si17 0.02179(19) 0.01977(19) 0.01625(18) 0.00116(11) 0.01343(15) 0.00070(12)
O30 0.0425(5) 0.0196(5) 0.0325(5) 0.0011(4) 0.0296(5) -0.0010(4)
N25 0.0283(5) 0.0193(5) 0.0215(5) 0.0012(4) 0.0194(5) -0.0020(4)
C6 0.0231(6) 0.0180(6) 0.0178(5) -0.0003(4) 0.0147(5) 0.0006(4)
C22 0.0268(6) 0.0208(6) 0.0216(6) 0.0029(5) 0.0158(5) 0.0020(5)
C3 0.0239(6) 0.0161(5) 0.0189(6) -0.0002(4) 0.0156(5) 0.0024(4)
C11 0.0298(6) 0.0173(6) 0.0194(6) 0.0009(4) 0.0173(5) 0.0041(5)
C5 0.0252(6) 0.0161(6) 0.0201(6) 0.0003(4) 0.0171(5) 0.0012(4)
C24 0.0207(5) 0.0217(6) 0.0176(5) 0.0016(4) 0.0128(5) 0.0001(4)
C1 0.0255(6) 0.0186(6) 0.0214(6) -0.0009(5) 0.0147(5) 0.0006(5)
C4 0.0230(6) 0.0171(5) 0.0202(6) -0.0007(4) 0.0156(5) 0.0002(4)
C26 0.0283(6) 0.0255(6) 0.0213(6) -0.0007(5) 0.0197(6) -0.0038(5)
C8 0.0242(6) 0.0177(6) 0.0196(6) 0.0011(4) 0.0166(5) 0.0026(5)
C9 0.0264(6) 0.0242(6) 0.0241(6) 0.0026(5) 0.0195(5) 0.0016(5)
C12 0.0356(7) 0.0211(6) 0.0203(6) 0.0019(5) 0.0188(6) 0.0038(5)
C18 0.0247(6) 0.0264(6) 0.0219(6) -0.0002(5) 0.0162(5) -0.0012(5)
C20 0.0273(6) 0.0284(7) 0.0198(6) 0.0000(5) 0.0170(5) 0.0012(5)
C13 0.0317(7) 0.0234(6) 0.0172(6) 0.0000(5) 0.0119(5) 0.0034(5)
C2 0.0245(6) 0.0157(5) 0.0191(6) -0.0008(4) 0.0149(5) 0.0021(5)
C7 0.0220(6) 0.0204(6) 0.0211(6) 0.0006(5) 0.0158(5) 0.0007(5)
C15 0.0255(6) 0.0248(6) 0.0252(6) 0.0026(5) 0.0181(6) -0.0015(5)
C10 0.0327(7) 0.0217(6) 0.0239(6) 0.0040(5) 0.0223(6) 0.0034(5)
C29 0.0358(7) 0.0313(7) 0.0251(6) 0.0051(5) 0.0225(6) -0.0019(6)
C23 0.0352(7) 0.0219(6) 0.0268(7) -0.0013(5) 0.0205(6) 0.0017(5)
C16 0.0233(6) 0.0251(6) 0.0268(7) -0.0004(5) 0.0157(6) -0.0032(5)
C14 0.0266(6) 0.0218(6) 0.0236(6) -0.0024(5) 0.0135(6) 0.0000(5)
C19 0.0240(6) 0.0358(8) 0.0267(7) 0.0005(6) 0.0153(6) 0.0005(5)
C27 0.0284(7) 0.0423(8) 0.0279(7) -0.0012(6) 0.0210(6) -0.0057(6)
C28 0.0498(9) 0.0300(7) 0.0342(7) -0.0043(6) 0.0351(7) -0.0046(6)
C21 0.0647(10) 0.0310(8) 0.0405(8) -0.0018(6) 0.0410(8) 0.0057(7)

_geom_special_details            
;
 All esds (except the esd in the dihedral angle between two l.s. planes)
 are estimated using the full covariance matrix.  The cell esds are taken
 into account individually in the estimation of esds in distances, angles
 and torsion angles; correlations between esds in cell parameters are only
 used when they are defined by crystal symmetry.  An approximate (isotropic)
 treatment of cell esds is used for estimating esds involving l.s. planes.
;
loop_
_geom_bond_atom_site_label_1
_geom_bond_atom_site_label_2
_geom_bond_distance
_geom_bond_site_symmetry_2
_geom_bond_publ_flag
Si17 C6 1.8993(12) . ?
Si17 C22 1.8788(13) . ?
Si17 C18 1.8839(13) . ?
Si17 C20 1.8690(12) . ?
O30 C24 1.2291(16) . ?
N25 C24 1.3458(16) . ?
N25 C26 1.4863(15) . ?
C6 C5 1.4146(17) . ?
C6 C7 1.3993(16) . ?
C22 C23 1.5314(17) . ?
C3 C4 1.4202(17) . ?
C3 C8 1.4187(17) . ?
C3 C2 1.4262(17) . ?
C11 C12 1.4002(17) . ?
C11 C2 1.4210(17) . ?
C11 C10 1.4375(18) . ?
C5 C24 1.5175(16) . ?
C5 C4 1.4070(17) . ?
C1 C2 1.4217(18) . ?
C1 C16 1.4370(18) . ?
C1 C14 1.4004(18) . ?
C4 C15 1.4461(17) . ?
C26 C29 1.5283(18) . ?
C26 C27 1.5307(18) . ?
C26 C28 1.5295(18) . ?
C8 C9 1.4373(16) . ?
C8 C7 1.3994(17) . ?
C9 C10 1.3530(18) . ?
C12 C13 1.387(2) . ?
C18 C19 1.5340(18) . ?
C20 C21 1.5226(19) . ?
C13 C14 1.385(2) . ?
C15 C16 1.3522(18) . ?

loop_
_geom_angle_atom_site_label_1
_geom_angle_atom_site_label_2
_geom_angle_atom_site_label_3
_geom_angle
_geom_angle_site_symmetry_1
_geom_angle_site_symmetry_3
_geom_angle_publ_flag
C22 Si17 C6 107.48(5) . . ?
C22 Si17 C18 108.68(6) . . ?
C18 Si17 C6 107.86(6) . . ?
C20 Si17 C6 114.40(6) . . ?
C20 Si17 C22 109.50(6) . . ?
C20 Si17 C18 108.78(6) . . ?
C24 N25 C26 126.11(11) . . ?
C5 C6 Si17 124.99(9) . . ?
C7 C6 Si17 117.42(9) . . ?
C7 C6 C5 117.04(11) . . ?
C23 C22 Si17 112.72(9) . . ?
C4 C3 C2 120.73(11) . . ?
C8 C3 C4 119.47(11) . . ?
C8 C3 C2 119.80(11) . . ?
C12 C11 C2 118.98(12) . . ?
C12 C11 C10 122.15(11) . . ?
C2 C11 C10 118.86(11) . . ?
C6 C5 C24 121.58(11) . . ?
C4 C5 C6 121.77(11) . . ?
C4 C5 C24 116.65(10) . . ?
O30 C24 N25 124.90(11) . . ?
O30 C24 C5 122.10(11) . . ?
N25 C24 C5 112.99(10) . . ?
C2 C1 C16 118.31(11) . . ?
C14 C1 C2 118.83(12) . . ?
C14 C1 C16 122.85(12) . . ?
C3 C4 C15 117.75(11) . . ?
C5 C4 C3 119.49(11) . . ?
C5 C4 C15 122.75(11) . . ?
N25 C26 C29 111.07(10) . . ?
N25 C26 C27 108.96(10) . . ?
N25 C26 C28 106.06(10) . . ?
C29 C26 C27 110.45(11) . . ?
C29 C26 C28 109.52(11) . . ?
C28 C26 C27 110.69(11) . . ?
C3 C8 C9 119.00(11) . . ?
C7 C8 C3 118.85(11) . . ?
C7 C8 C9 122.15(11) . . ?
C10 C9 C8 121.22(12) . . ?
C13 C12 C11 120.61(12) . . ?
C19 C18 Si17 113.15(9) . . ?
C21 C20 Si17 115.00(9) . . ?
C14 C13 C12 120.75(12) . . ?
C11 C2 C3 119.98(11) . . ?
C11 C2 C1 120.04(11) . . ?
C1 C2 C3 119.99(11) . . ?
C6 C7 C8 123.23(11) . . ?
C16 C15 C4 121.52(12) . . ?
C9 C10 C11 121.14(11) . . ?
C15 C16 C1 121.66(12) . . ?
C13 C14 C1 120.78(12) . . ?

_shelx_res_file                  
;
TITL exp302_123k_auto6_a.res in P2(1)/c
    exp302_123k_auto6.res
    created by SHELXL-2018/3 at 19:47:42 on 01-Dec-2023
REM Old TITL exp302_123K_auto6 in P2(1)/c
REM SHELXT solution in P2(1)/c: R1 0.115, Rweak 0.006, Alpha 0.029
REM <I/s> 0.454 for 275 systematic absences, Orientation as input
REM Formula found by SHELXT: C27 N O Si
CELL 0.71073 11.837 10.4643 25.3372 90 132.505 90
ZERR 4 0.0004 0.0001 0.0008 0 0.005 0
LATT 1
SYMM -X,0.5+Y,0.5-Z
SFAC C H N O Si
UNIT 108 132 4 4 4

L.S. 10
PLAN  99
SIZE 1.17 1.92 2.36
TEMP -150
fmap 2
acta
REM <olex2.extras>
REM <HklSrc "%.\\exp302_123K_auto6.hkl">
REM </olex2.extras>

WGHT    0.069200    0.648400
FVAR       4.57207
SI17  5    0.919752    0.455195    0.837029    11.00000    0.02179    0.01977 =
         0.01625    0.00116    0.01343    0.00070
O30   4    0.544312    0.281006    0.755213    11.00000    0.04251    0.01960 =
         0.03250    0.00112    0.02958   -0.00097
N25   3    0.542919    0.481636    0.790222    11.00000    0.02830    0.01928 =
         0.02146    0.00122    0.01942   -0.00202
C6    1    0.735955    0.501566    0.743729    11.00000    0.02312    0.01800 =
         0.01782   -0.00035    0.01473    0.00062
C22   1    0.932244    0.275963    0.840399    11.00000    0.02681    0.02080 =
         0.02161    0.00291    0.01579    0.00204
AFIX  23
H22A  2    1.032913    0.249644    0.886543    11.00000   -1.20000
H22B  2    0.851757    0.240695    0.838362    11.00000   -1.20000
AFIX   0
C3    1    0.478493    0.545360    0.595514    11.00000    0.02386    0.01611 =
         0.01891   -0.00025    0.01558    0.00236
C11   1    0.371034    0.635363    0.479636    11.00000    0.02979    0.01733 =
         0.01944    0.00086    0.01730    0.00413
C5    1    0.587326    0.461139    0.711571    11.00000    0.02519    0.01610 =
         0.02012    0.00030    0.01713    0.00121
C24   1    0.557102    0.397487    0.754828    11.00000    0.02066    0.02166 =
         0.01758    0.00162    0.01279    0.00011
C1    1    0.204192    0.517718    0.488470    11.00000    0.02547    0.01861 =
         0.02137   -0.00091    0.01470    0.00060
C4    1    0.459933    0.478988    0.638127    11.00000    0.02305    0.01711 =
         0.02020   -0.00074    0.01562    0.00022
C26   1    0.499620    0.450904    0.831850    11.00000    0.02827    0.02551 =
         0.02132   -0.00074    0.01965   -0.00376
C8    1    0.625391    0.592032    0.627602    11.00000    0.02419    0.01768 =
         0.01960    0.00110    0.01664    0.00260
C9    1    0.642076    0.661958    0.584385    11.00000    0.02642    0.02418 =
         0.02411    0.00257    0.01951    0.00162
AFIX  43
H9    2    0.739958    0.694175    0.605674    11.00000   -1.20000
AFIX   0
C12   1    0.244717    0.653304    0.406502    11.00000    0.03559    0.02112 =
         0.02026    0.00187    0.01878    0.00382
AFIX  43
H12   2    0.256816    0.699164    0.378232    11.00000   -1.20000
AFIX   0
C18   1    1.085372    0.521707    0.850316    11.00000    0.02468    0.02644 =
         0.02193   -0.00023    0.01623   -0.00115
AFIX  23
H18A  2    1.087454    0.480438    0.815821    11.00000   -1.20000
H18B  2    1.069079    0.614405    0.839742    11.00000   -1.20000
AFIX   0
C20   1    0.933578    0.514297    0.910839    11.00000    0.02726    0.02837 =
         0.01976    0.00004    0.01702    0.00122
AFIX  23
H20A  2    0.850285    0.474720    0.905442    11.00000   -1.20000
H20B  2    1.032104    0.484961    0.957053    11.00000   -1.20000
AFIX   0
C13   1    0.102088    0.604739    0.374948    11.00000    0.03171    0.02344 =
         0.01718   -0.00003    0.01194    0.00342
AFIX  43
H13   2    0.017563    0.617431    0.325227    11.00000   -1.20000
AFIX   0
C2    1    0.351052    0.566301    0.521126    11.00000    0.02455    0.01575 =
         0.01905   -0.00078    0.01490    0.00211
C7    1    0.749812    0.566748    0.700118    11.00000    0.02198    0.02040 =
         0.02107    0.00061    0.01578    0.00070
AFIX  43
H7    2    0.848552    0.595239    0.720755    11.00000   -1.20000
AFIX   0
C15   1    0.308558    0.432340    0.603306    11.00000    0.02551    0.02481 =
         0.02520    0.00260    0.01811   -0.00150
AFIX  43
H15   2    0.293094    0.388737    0.630877    11.00000   -1.20000
AFIX   0
C10   1    0.520960    0.682750    0.513943    11.00000    0.03273    0.02166 =
         0.02391    0.00396    0.02235    0.00336
AFIX  43
H10   2    0.535245    0.729472    0.486683    11.00000   -1.20000
AFIX   0
C29   1    0.606042    0.349529    0.888722    11.00000    0.03581    0.03132 =
         0.02511    0.00509    0.02254   -0.00193
AFIX 137
H29A  2    0.599842    0.271434    0.865524    11.00000   -1.50000
H29B  2    0.574890    0.330737    0.915229    11.00000   -1.50000
H29C  2    0.711635    0.381411    0.921879    11.00000   -1.50000
AFIX   0
C23   1    0.913070    0.219461    0.778987    11.00000    0.03515    0.02189 =
         0.02682   -0.00130    0.02047    0.00168
AFIX 137
H23A  2    0.808195    0.234434    0.733509    11.00000   -1.50000
H23B  2    0.933117    0.127354    0.786450    11.00000   -1.50000
H23C  2    0.985628    0.260436    0.777700    11.00000   -1.50000
AFIX   0
C16   1    0.188516    0.449348    0.532410    11.00000    0.02331    0.02514 =
         0.02676   -0.00043    0.01567   -0.00319
AFIX  43
H16   2    0.091363    0.415237    0.511112    11.00000   -1.20000
AFIX   0
C14   1    0.081491    0.537941    0.415113    11.00000    0.02659    0.02179 =
         0.02362   -0.00242    0.01346   -0.00004
AFIX  43
H14   2   -0.017044    0.505465    0.392625    11.00000   -1.20000
AFIX   0
C19   1    1.240805    0.501402    0.926389    11.00000    0.02402    0.03580 =
         0.02675    0.00049    0.01530    0.00046
AFIX 137
H19A  2    1.323042    0.529657    0.928734    11.00000   -1.50000
H19B  2    1.254200    0.410512    0.938719    11.00000   -1.50000
H19C  2    1.244468    0.551067    0.960313    11.00000   -1.50000
AFIX   0
C27   1    0.333315    0.404449    0.780331    11.00000    0.02837    0.04230 =
         0.02788   -0.00119    0.02102   -0.00574
AFIX 137
H27A  2    0.266920    0.469496    0.743518    11.00000   -1.50000
H27B  2    0.301705    0.389351    0.806940    11.00000   -1.50000
H27C  2    0.324847    0.324758    0.757551    11.00000   -1.50000
AFIX   0
C28   1    0.516474    0.575414    0.868252    11.00000    0.04976    0.03002 =
         0.03416   -0.00432    0.03507   -0.00459
AFIX 137
H28A  2    0.623810    0.602910    0.901481    11.00000   -1.50000
H28B  2    0.484303    0.561510    0.894707    11.00000   -1.50000
H28C  2    0.452107    0.641599    0.831891    11.00000   -1.50000
AFIX   0
C21   1    0.923551    0.658769    0.913918    11.00000    0.06472    0.03100 =
         0.04046   -0.00178    0.04098    0.00575
AFIX 137
H21C  2    0.825779    0.689117    0.868738    11.00000   -1.50000
H21B  2    1.008231    0.699152    0.921483    11.00000   -1.50000
H21A  2    0.930188    0.681027    0.953513    11.00000   -1.50000
AFIX   0
H25   2    0.542181    0.559913    0.782760    11.00000    0.02392
HKLF 4


REM  exp302_123k_auto6_a.res in P2(1)/c
REM wR2 = 0.1126, GooF = S = 1.090, Restrained GooF = 1.090 for all data
REM R1 = 0.0384 for 4372 Fo > 4sig(Fo) and 0.0409 for all 4722 data
REM 281 parameters refined using 0 restraints

END

WGHT      0.0692      0.6484

REM Highest difference peak  0.338,  deepest hole -0.234,  1-sigma level  0.056
Q1    1   0.9331  0.3523  0.8399  11.00000  0.05    0.34
Q2    1   0.9164  0.4990  0.8763  11.00000  0.05    0.30
Q3    1   0.2620  0.5469  0.5025  11.00000  0.05    0.29
Q4    1   1.0143  0.4945  0.8446  11.00000  0.05    0.29
Q5    1   0.5085  0.5141  0.8521  11.00000  0.05    0.27
Q6    1   0.5429  0.5536  0.6064  11.00000  0.05    0.26
Q7    1   0.1965  0.4929  0.5136  11.00000  0.05    0.25
Q8    1   0.4093  0.5537  0.5527  11.00000  0.05    0.25
Q9    1   0.8114  0.4759  0.7817  11.00000  0.05    0.25
Q10   1   0.3580  0.6150  0.5043  11.00000  0.05    0.25
Q11   1   0.5501  0.4054  0.8588  11.00000  0.05    0.24
Q12   1   0.6327  0.6298  0.6070  11.00000  0.05    0.24
Q13   1   0.4497  0.6520  0.4965  11.00000  0.05    0.24
Q14   1   0.3110  0.6574  0.4479  11.00000  0.05    0.24
Q15   1   0.4206  0.4303  0.8076  11.00000  0.05    0.24
Q16   1   0.3868  0.4613  0.6230  11.00000  0.05    0.24
Q17   1   0.5189  0.4723  0.6737  11.00000  0.05    0.22
Q18   1  -0.0731  0.5076  0.3886  11.00000  0.05    0.21
Q19   1   0.9338  0.5829  0.9155  11.00000  0.05    0.21
Q20   1   0.6780  0.5859  0.6628  11.00000  0.05    0.20
Q21   1   0.5701  0.4298  0.7317  11.00000  0.05    0.20
Q22   1   0.5871  0.6443  0.5487  11.00000  0.05    0.20
Q23   1   0.5233  0.4611  0.8124  11.00000  0.05    0.20
Q24   1   0.1922  0.6396  0.3974  11.00000  0.05    0.20
Q25   1   0.9025  0.7076  0.8790  11.00000  0.05    0.19
Q26   1   0.9200  0.2571  0.8091  11.00000  0.05    0.19
Q27   1   0.1505  0.5221  0.4531  11.00000  0.05    0.19
Q28   1   1.2264  0.4413  0.9530  11.00000  0.05    0.18
Q29   1   0.0945  0.5912  0.3984  11.00000  0.05    0.17
Q30   1   0.4679  0.5094  0.6153  11.00000  0.05    0.16
Q31   1   0.2764  0.7231  0.3567  11.00000  0.05    0.16
Q32   1   0.5373  0.4398  0.7713  11.00000  0.05    0.16
Q33   1   1.1617  0.5037  0.8884  11.00000  0.05    0.15
Q34   1   0.2506  0.4160  0.5581  11.00000  0.05    0.15
Q35   1   0.7392  0.5467  0.7278  11.00000  0.05    0.14
Q36   1   1.3507  0.6671  0.9849  11.00000  0.05    0.14
Q37   1   1.0387  0.3037  0.8848  11.00000  0.05    0.14
Q38   1   0.2407  0.4741  0.5682  11.00000  0.05    0.14
Q39   1   0.5282  0.8123  0.5057  11.00000  0.05    0.14
Q40   1   0.9343  0.2446  0.8758  11.00000  0.05    0.13
Q41   1   0.7696  0.7268  0.9828  11.00000  0.05    0.13
Q42   1   1.1595  0.2314  0.9812  11.00000  0.05    0.13
Q43   1   0.0344  0.3952  0.5007  11.00000  0.05    0.13
Q44   1   1.0473  0.3523  0.9564  11.00000  0.05    0.13
Q45   1   1.3238  0.3281  0.9936  11.00000  0.05    0.13
Q46   1   0.1773  0.3137  0.5364  11.00000  0.05    0.12
Q47   1   0.5327  0.3701  0.9049  11.00000  0.05    0.12
Q48   1   0.9169  0.6384  0.8386  11.00000  0.05    0.12
Q49   1   0.8097  0.6946  0.6235  11.00000  0.05    0.12
Q50   1   1.1283  0.6660  0.9956  11.00000  0.05    0.12
Q51   1   1.4775  0.6173  1.0132  11.00000  0.05    0.12
Q52   1   0.5932  0.7485  0.8988  11.00000  0.05    0.12
Q53   1   0.7897  0.2497  0.8947  11.00000  0.05    0.12
Q54   1   0.0668  0.2970  0.4925  11.00000  0.05    0.11
Q55   1   1.0971  0.4479  0.9882  11.00000  0.05    0.11
Q56   1   1.3456  0.5825  0.9469  11.00000  0.05    0.11
Q57   1   0.7565  0.5787  0.9510  11.00000  0.05    0.11
Q58   1   1.2527  0.6811  0.9339  11.00000  0.05    0.11
Q59   1   0.5988  0.8201  0.5608  11.00000  0.05    0.11
Q60   1   0.6669  0.6812  0.9516  11.00000  0.05    0.11
Q61   1   0.8403  0.2230  0.9469  11.00000  0.05    0.11
Q62   1   0.2814  0.3242  0.6117  11.00000  0.05    0.11
Q63   1   1.0614  0.2305  0.9254  11.00000  0.05    0.11
Q64   1   0.7256  0.6743  0.5320  11.00000  0.05    0.11
Q65   1   1.0042  0.5803  1.0038  11.00000  0.05    0.11
Q66   1   1.1216  0.6761  0.8847  11.00000  0.05    0.11
Q67   1   1.1603  0.2103  0.9555  11.00000  0.05    0.11
Q68   1  -0.0768  0.3702  0.4853  11.00000  0.05    0.11
Q69   1   1.0865  0.3319  0.8275  11.00000  0.05    0.11
Q70   1   1.3201  0.4515  0.9299  11.00000  0.05    0.11
Q71   1   1.1805  0.3849  1.0068  11.00000  0.05    0.10
Q72   1   1.0670  0.5532  0.9738  11.00000  0.05    0.10
Q73   1   1.3309  0.6670  0.9326  11.00000  0.05    0.10
Q74   1   1.4099  0.5688  1.0279  11.00000  0.05    0.10
Q75   1   0.3402  0.7217  0.4034  11.00000  0.05    0.10
Q76   1   0.3821  0.3719  0.8938  11.00000  0.05    0.10
Q77   1   0.9042  0.6725  0.7269  11.00000  0.05    0.10
Q78   1   1.1403  0.7961  0.9876  11.00000  0.05    0.10
Q79   1   0.1147  0.3120  0.5495  11.00000  0.05    0.10
Q80   1  -0.0318  0.3288  0.4487  11.00000  0.05    0.10
Q81   1   1.0890  0.7307  0.9504  11.00000  0.05    0.10
Q82   1   1.1619  0.3315  0.9513  11.00000  0.05    0.10
Q83   1   0.7258  0.7833  0.5900  11.00000  0.05    0.10
Q84   1   0.9138  0.4369  0.9448  11.00000  0.05    0.10
Q85   1   1.0776  0.7398  1.0568  11.00000  0.05    0.09
Q86   1   0.3915  0.7928  0.3905  11.00000  0.05    0.09
Q87   1   0.5177  0.7570  0.4580  11.00000  0.05    0.09
Q88   1   0.0987  0.3804  0.4747  11.00000  0.05    0.09
Q89   1   0.1801  0.7606  0.4184  11.00000  0.05    0.09
Q90   1   0.9621  0.2611  0.9285  11.00000  0.05    0.09
Q91   1   0.8200  0.2607  0.8593  11.00000  0.05    0.09
Q92   1   1.0610  0.7572  0.9814  11.00000  0.05    0.09
Q93   1   1.1227  0.3053  0.9617  11.00000  0.05    0.09
Q94   1   0.8387  0.1452  0.8986  11.00000  0.05    0.09
Q95   1   1.1572  0.2893  0.8889  11.00000  0.05    0.09
Q96   1   1.0790  0.6900  1.0162  11.00000  0.05    0.09
Q97   1   1.1024  0.2731  0.9077  11.00000  0.05    0.09
Q98   1   1.1784  0.5261  0.9957  11.00000  0.05    0.09
Q99   1   1.0700  0.2877  0.7803  11.00000  0.05    0.09
;
_shelx_res_checksum              5318
_shelx_hkl_file                  
;
   0   0  -2 26157.3 595.675   7
   0   0  -3-4.38105 13.1620  13
   0   0   3 25.3337 14.1820  13
   0   0   3 4.01576 13.4885   7
   0   0  -3 24.4851 15.8270   7
   0   0   3 30.9319 15.4875   6
   0   0  -3 6.78309 10.6062   6
   0   0   4 63922.4 1420.16  13
   0   0  -4 62058.5 1424.31  13
   0   0  -4 63741.4 1417.67   7
   0   0   4 61345.9 1414.43   7
   0   0  -4 64370.7 1401.17   6
   0   0   4 62895.5 1401.06   6
   0   0   5 6.96931 24.1734  13
   0   0  -5 29.6707 28.0371  13
   0   0   5 6.69201 20.9227   7
   0   0  -5-6.86603 21.4668   7
   0   0   5-11.5525 22.9532   6
   0   0  -5 11.1840 20.5728   6
   0   0   6 57274.1 1335.88  13
   0   0  -6 56985.3 1347.24  13
   0   0  -6 56829.6 1334.56   7
   0   0   6 55531.1 1329.68   7
   0   0  -6 56332.8 1305.56   6
   0   0   6 58102.2 1314.29   6
   0   0  -7 115.799 43.7792  13
   0   0   7-9.68815 32.5374  13
   0   0  -7 19.4247 32.6188   7
   0   0  -7 38.7876 28.5403   6
   0   0   7 8.13768 26.4038   6
   0   0   8 132027. 2987.84  13
   0   0   8 135971. 2963.26   6
   0   0  -8 133430. 3006.93  13
   0   0  -8 132069. 2948.98   6
   0   0  -8 134032. 2991.88   7
   0   0  -9-13.5986 20.4285  18
   0   0   9 13.3612 41.7761   7
   0   0  -9 95.6179 54.2815  13
   0   0   9 115.893 49.2003   6
   0   0  -9 69.5455 42.2072   6
   0   0  -9 12.6519 47.8232   7
   0   0 -10 9895.91 270.788  18
   0   0 -10 9491.32 401.392  13
   0   0  10 10141.6 407.281   7
   0   0  10 9706.40 369.115   6
   0   0 -10 10524.1 370.459   6
   0   0 -10 9903.15 395.735   7
   0   0 -11 3.87243 20.9703  18
   0   0  11 16.5769 47.6748  13
   0   0 -11-50.6041 56.6497  13
   0   0  11 12.9574 38.9221   6
   0   0  11 16.8349 43.7944   7
   0   0 -11-12.0796 33.1240   6
   0   0 -11 15.7224 43.1130   7
   0   0  12 63151.7 1663.46   7
   0   0  12 64890.4 1598.53   6
   0   0 -12 63345.1 1644.56   7
   0   0 -12 61443.7 1656.39  13
   0   0 -12 64772.8 1596.95   8
   0   0  12 65167.8 1664.86  13
   0   0 -12 66100.3 1427.97  18
   0   0 -13-3.81420 21.1781  18
   0   0 -13-18.9100 54.3846   7
   0   0  13 20.0784 55.0576  13
   0   0 -13-5.93483 36.0243  12
   0   0  13-41.0702 56.3099   7
   0   0  13 30.7072 48.0032   6
   0   0  13 35.1938 73.1792   4
   0   0 -13-20.1104 62.8752  13
   0   0 -13 15.4148 56.7103   8
   0   0  14 360.508 98.9478   9
   0   0 -14 349.125 94.4719   7
   0   0 -14 351.447 90.8770   8
   0   0 -14 250.958 54.8183  12
   0   0  14 516.579 117.049   7
   0   0  14 437.820 101.975   4
   0   0 -14 217.311 84.5403  13
   0   0  14 350.540 100.752  13
   0   0  15 40.6860 70.5618   9
   0   0 -15-22.1742 66.6091   7
   0   0 -15 90.4333 79.9720   8
   0   0 -15 32.7971 43.6915  12
   0   0  15 24.4645 76.4893   7
   0   0 -15-46.8918 76.0719  13
   0   0  15 40.9613 81.3853   4
   0   0  15 23.7477 82.3710  13
   0   0  16 45023.8 1307.09   4
   0   0 -16 47293.1 1344.16   7
   0   0  16 43987.3 1349.66  13
   0   0 -16 46825.4 1278.75   8
   0   0  16 44971.5 1304.82   9
   0   0  16 48016.0 1392.14   7
   0   0 -16 46621.5 1271.55  11
   0   0 -16 43176.0 1332.74  13
   0   0 -16 45244.2 1076.59  12
   0   0 -17-19.9405 66.9690  11
   0   0  17-117.265 86.2831   4
   0   0 -17-20.7688 74.2554   8
   0   0  17-55.2433 75.7427  13
   0   0  17-28.7074 89.7543   7
   0   0  17-23.0125 86.9822   9
   0   0 -17 62.1798 46.4066  12
   0   0 -18 1551.39 191.599   8
   0   0 -18 1155.03 112.308  12
   0   0 -18 1597.90 190.919  11
   0   0  18 1856.65 252.040   7
   0   0  18 1838.68 234.759  13
   0   0  19-66.2428 103.561   7
   0   0 -19-70.7276 111.980   8
   0   0 -19-44.0230 83.2064  11
   0   0  19-31.7532 103.031  13
   0   0  20 141.418 122.723   7
   0   0  20 304.548 140.805  13
   0   0 -20 299.870 122.673   8
   0   0 -20 206.746 101.685  11
   0   0 -21-47.6372 85.1632  11
   0   0  21-37.5359 117.359   7
   0   0  21-35.9666 103.443  13
   0   0 -21-52.7786 88.6303   8
   0   0 -22 8758.83 502.396  11
   0   0  22 10164.3 644.951   7
   0   0  22 10594.9 637.892  13
   0   0 -22 10575.0 559.032   8
   0   0 -23 75.7223 97.8920  11
   0   0  23 83.6739 125.679   7
   0   0 -23 116.449 112.905   8
   0   0  23-39.9244 129.543  13
   0  -1   1 65427.7 364.460  17
   0   1  -1 39855.7 309.647  11
   0  -1   1 31382.5 248.013  14
   0   1   1 30873.8 251.223   9
   0  -1   1 32826.2 235.752  15
   0   1  -2 16638.6 375.067  17
   0  -1   2 17225.6 377.292  17
   0  -1   2 16996.4 377.081   3
   0  -1   2 17022.5 385.815   4
   0   1  -2 17385.0 385.412   4
   0  -1   2 16836.4 360.251   8
   0   1  -2 16744.5 356.440   8
   0  -1  -2 16846.3 391.504  13
   0   1   2 17988.8 393.067  13
   0  -1   2 16790.4 380.918  12
   0   1   2 17130.3 399.450   9
   0  -1  -2 17198.0 399.199   9
   0   1  -2 17296.8 384.273   7
   0   1  -2 16659.6 386.295  18
   0  -1   3 295135. 6276.99   7
   0  -1  -3 292729. 6291.80   6
   0   1  -3 294504. 6278.21   7
   0   1   3 294993. 6279.31   7
   0  -1   3 296284. 6262.71  18
   0   1  -3 294648. 6263.61  18
   0   1   3 297916. 6294.11   9
   0  -1   3 307460. 6250.41   8
   0   1   3 290622. 6286.28  13
   0  -1  -3 296340. 6289.84  13
   0  -1   3 290544. 6276.39   4
   0   1  -3 296640. 6244.91   8
   0  -1   3 296753. 6254.77  12
   0   1  -3 296143. 6258.42  12
   0  -1   3 303251. 6278.37  13
   0  -1   4 112449. 2392.27  12
   0  -1  -4 112061. 2442.59   6
   0  -1   4 111535. 2431.26   7
   0  -1  -4 110560. 2445.28  13
   0   1   4 111392. 2440.41  13
   0  -1   4 112353. 2432.09   4
   0   1  -4 110633. 2431.77   7
   0   1   4 113178. 2434.95   7
   0   1  -4 110374. 2401.08  18
   0   1  -4 111860. 2394.53   8
   0  -1   4 110185. 2431.96  13
   0   1  -4 111228. 2396.21  12
   0   1   4 112463. 2449.41   9
   0   1  -5 15.7513 20.2026  12
   0   1   5-7.76967 26.9505   9
   0  -1  -5 50.2849 29.2181   6
   0  -1   5 23.5770 20.8506   6
   0   1  -5 8.46636 18.3552  18
   0  -1   5 41.8507 26.3653  13
   0   1  -5 42.7676 28.3254  13
   0  -1  -5-15.6716 23.5387  13
   0   1   5 51.5422 29.2601  13
   0  -1   5 20.1887 22.6018   4
   0   1  -5 4.51449 18.7756   8
   0   1   5 6.91840 21.6317   7
   0  -1  -5-7.30215 22.8314   7
   0  -1   5 6.80176 20.4328   7
   0   1  -5 20.7714 20.7994   7
   0  -1  -6 24604.0 649.608   6
   0  -1   6 23995.7 645.916   7
   0  -1  -6 24926.6 668.620  13
   0   1   6 24265.7 654.415  13
   0   1  -6 24848.2 609.428   8
   0   1   6 24548.3 663.233   9
   0  -1   6 24640.8 647.584   4
   0  -1   6 25237.1 615.555   6
   0   1  -6 24595.3 650.431   7
   0  -1  -6 24108.2 654.283   7
   0   1  -6 24463.4 591.875  18
   0   1  -6 24668.8 587.920  12
   0   1  -6 23354.0 648.610  13
   0  -1   6 24682.3 649.688  13
   0   1   7 7159.52 283.188  13
   0  -1  -7 7070.47 290.160  13
   0  -1   7 7401.67 280.781  13
   0   1   7 7033.04 284.010   9
   0   1  -7 7209.64 246.166   8
   0  -1   7 6952.02 274.469   4
   0  -1  -7 7105.01 275.636   6
   0  -1   7 7072.87 248.524   6
   0   1  -7 7346.53 281.324   7
   0  -1  -7 7109.47 280.762   7
   0   1  -7 7348.90 226.201  18
   0   1  -7 6653.00 275.734  13
   0   1  -7 7025.62 220.475  12
   0  -1  -8 1200.93 119.478  13
   0  -1   8 1400.41 124.514  13
   0  -1   8 1304.39 114.919   4
   0   1  -8 1252.52 84.8257  12
   0   1  -8 1327.28 121.272  13
   0  -1   8 1267.24 101.698   6
   0  -1  -8 1307.67 115.470   6
   0   1  -8 1324.33 88.3820  18
   0   1  -8 1313.21 118.967   7
   0  -1  -8 1447.12 125.533   7
   0   1   8 1302.64 124.290   9
   0   1  -8 1289.05 99.2362   8
   0  -1   9 201207. 4437.56   4
   0  -1  -9 202731. 4424.85   6
   0   1  -9 208043. 4320.04  18
   0   1  -9 196751. 4448.24  13
   0   1  -9 201243. 4316.95  12
   0  -1  -9 199967. 4468.19  13
   0   1  -9 199763. 4377.66   8
   0   1   9 200945. 4451.25   9
   0  -1   9 201291. 4386.14   6
   0  -1   9 201741. 4456.69   7
   0   1   9 197734. 4455.05   7
   0  -1  -9 199069. 4449.24   7
   0   1  -9 204361. 4444.97   7
   0   1 -10 915.167 81.3016  12
   0  -1  10 937.235 117.347   7
   0   1  10 898.540 113.687   7
   0  -1  10 996.669 119.502   4
   0   1  10 936.773 118.792   9
   0  -1 -10 921.534 113.796   6
   0  -1  10 895.660 101.503   6
   0   1 -10 850.595 78.1943  18
   0   1 -10 945.749 118.998  13
   0  -1 -10 822.626 115.552  13
   0   1 -10 806.432 92.2854   8
   0  -1 -10 1178.35 127.597   7
   0   1 -10 1054.39 119.116   7
   0   1 -11 317.975 51.0221  12
   0   1  11 299.365 78.7304   9
   0  -1  11 410.268 76.3166   6
   0  -1 -11 218.448 69.3106   6
   0   1 -11 203.089 45.0773  18
   0  -1 -11 280.191 82.0098  13
   0   1 -11 311.193 80.5803  13
   0  -1  11 360.655 84.3274  13
   0   1  11 287.795 75.1092  13
   0  -1  11 416.308 88.6053   4
   0   1 -11 264.707 70.4328   7
   0  -1 -11 353.578 83.8478   7
   0  -1  11 270.677 73.6097   7
   0   1  11 424.660 89.8105   7
   0   1 -11 296.944 65.9843   8
   0  -1  12 6138.25 332.758   7
   0  -1  12 6432.17 296.016   6
   0   1 -12 6119.10 331.858  13
   0   1 -12 5624.46 226.260  12
   0  -1 -12 6632.79 349.172  13
   0  -1  12 5674.45 310.876   4
   0   1 -12 5662.54 278.667   8
   0   1  12 5950.42 321.515   9
   0  -1 -12 6107.32 302.522   6
   0  -1  12 6174.93 332.128  13
   0   1  12 6324.43 335.329  13
   0   1 -12 6039.88 320.323   7
   0   1  12 6395.64 338.040   7
   0   1  13 39644.9 1142.86   7
   0   1 -13 40088.9 1115.84   7
   0   1 -13 39305.9 1042.09   8
   0   1  13 39611.5 1112.46   9
   0  -1 -13 40313.5 1075.44   6
   0  -1 -13 36837.9 850.269  18
   0  -1  13 40051.1 1146.23   7
   0  -1  13 39789.9 1050.64   6
   0   1  13 40163.4 1142.10  13
   0  -1  13 40327.4 1139.00  13
   0  -1  13 38536.3 1099.80   4
   0   1 -13 39342.4 941.459  12
   0  -1 -13 39571.0 1144.17  13
   0   1 -13 39965.4 1130.91  13
   0   1 -14 7644.30 349.945   8
   0   1  14 7296.09 389.635   9
   0  -1  14 7424.52 388.380   4
   0   1 -14 8312.38 394.228  11
   0   1  14 7524.06 408.840   7
   0  -1  14 7427.33 354.365   6
   0  -1  14 7931.11 422.939   7
   0  -1  14 8253.57 416.385  13
   0   1  14 7554.65 404.642  13
   0   1 -14 7021.65 271.604  12
   0  -1 -14 7130.09 404.416  13
   0   1 -14 7985.00 402.135   7
   0   1  15 9073.13 457.973   9
   0   1 -15 9290.74 410.104   8
   0  -1  15 9885.57 469.128   4
   0   1 -15 10289.4 460.201  11
   0  -1  15 9919.38 427.296   6
   0   1  15 9189.50 477.107   7
   0  -1  15 9821.00 493.033   7
   0  -1  15 9257.18 472.573  13
   0   1  15 9648.72 482.962  13
   0  -1 -15 10666.9 504.679  13
   0   1 -15 8831.38 323.516  12
   0   1 -15 9396.28 460.355   7
   0   1 -16 3500.98 248.708   8
   0   1  16 3566.70 284.628   9
   0  -1 -16 3742.12 279.246   8
   0  -1  16 3637.37 290.056   4
   0   1 -16 3574.78 278.773  11
   0  -1  16 3422.67 300.210   7
   0   1  16 3211.40 291.832   7
   0   1  16 3843.31 315.061  13
   0  -1  16 3687.66 296.495  13
   0  -1 -16 4143.63 322.237  13
   0   1 -16 3646.43 288.594   7
   0   1 -17 2993.99 274.454   7
   0  -1  17 2789.88 252.214   9
   0  -1 -17 3360.22 269.290   8
   0  -1  17 3059.06 271.016   4
   0   1  17 2922.15 267.365   4
   0  -1 -17 2490.50 145.101  12
   0  -1  17 2599.00 264.746  13
   0   1  17 3599.84 310.580  13
   0   1  17 2973.69 285.929   7
   0  -1  17 3054.89 298.735   7
   0   1 -17 3189.89 251.199   8
   0   1 -17 3263.83 271.248  11
   0   1 -18 162.321 110.065   7
   0  -1  18 58.6875 80.5082  13
   0   1  18 30.1575 90.6275  13
   0   1  18 246.649 119.591   7
   0  -1  18 402.152 128.674   7
   0   1 -18 41.1434 81.7894   8
   0  -1 -18 263.465 99.6407   8
   0  -1 -18 122.943 48.6353  12
   0  -1 -18 129.896 80.4994  11
   0   1 -18 140.936 105.871  11
   0  -1 -19 15918.1 670.320   8
   0   1 -19 17729.0 659.757   8
   0   1  19 17340.8 766.818   7
   0  -1  19 17225.0 768.894   7
   0  -1  19 17864.9 763.025  13
   0   1  19 17657.3 762.774  13
   0  -1 -19 15429.0 738.498  13
   0   1 -19 16496.3 674.664  11
   0  -1 -19 16610.1 625.764  11
   0  -1 -20 5702.64 388.822   8
   0   1 -20 5836.74 369.763   8
   0   1  20 5754.18 450.874   7
   0  -1  20 5596.09 452.696   7
   0   1  20 5217.53 420.141  13
   0  -1  20 4947.13 410.361  13
   0  -1 -20 4726.24 414.894  13
   0   1 -20 4794.34 364.314  11
   0  -1 -20 5052.60 338.992  11
   0   1  21 7449.59 529.836   7
   0  -1  21 7994.65 543.108   7
   0   1 -21 7660.41 449.222   8
   0  -1 -21 7491.24 467.432   8
   0   1 -21 7421.00 462.729  11
   0  -1 -21 7288.16 421.189  11
   0  -1  21 7896.43 530.259  13
   0   1  21 7991.44 536.452  13
   0   1  22 76.4917 119.577  13
   0  -1  22-37.6830 122.264  13
   0   1 -22 27.4347 106.391  11
   0  -1 -22-21.7198 90.3260  11
   0   1 -22 51.5820 109.563   8
   0  -1 -22-59.1636 130.798   8
   0  -1  22-79.0610 128.259   7
   0   1  22-39.8488 129.291   7
   0  -1  23 119.444 142.351  13
   0   1  23-40.3244 126.076  13
   0   1  23 84.0900 136.418   7
   0  -1 -23 22.2713 98.4760  11
   0   1 -23-28.1851 112.002  11
   0  -1 -23 154.875 120.122   8
   0   1 -23 26.8323 98.7167   8
   0   2   0 907616. 18358.7  11
   0  -2   0 766793. 18321.4  16
   0  -2   0 875119. 18343.4   5
   0   2   0 999999. 18365.4  19
   0  -2   0 956629. 18361.4  19
   0   2   0 893159. 18340.8  14
   0  -2   0 878417. 18340.5  14
   0   2   0 879807. 18334.2  10
   0  -2   0 814753. 18332.8  10
   0   2   0 886684. 18343.4   5
   0   2  -1 113063. 2488.89  11
   0   2   1 112356. 2430.26  16
   0   2  -1 115661. 2465.10  15
   0  -2   1 117590. 2463.78  15
   0  -2   1 116440. 2447.03  10
   0   2  -1 117978. 2443.75  10
   0  -2   1 115451. 2457.22   5
   0   2   1 113719. 2467.09   5
   0  -2   1 114104. 2496.22  18
   0   2   1 111860. 2486.58  19
   0  -2  -1 114874. 2489.31  19
   0   2  -1 112192. 2488.18  17
   0  -2   1 116140. 2468.45  14
   0   2  -1 115042. 2468.28  14
   0  -2  -1 112890. 2469.86   9
   0   2   1 112454. 2464.72  10
   0   2   1 113273. 2466.75   9
   0   2  -2-4.47030 19.7682  15
   0  -2   2 26.0835 19.2241  15
   0  -2   2 34.8726 21.6018  14
   0   2  -2 34.7835 22.8026  14
   0   2  -2-6.24654 20.2696  11
   0  -2   2 8.60452 12.6857  10
   0  -2   2 11.5289 15.2742   3
   0   2  -2 25.2571 18.7753   3
   0   2   2 78.1743 25.1637   9
   0  -2  -2 10.7859 21.4323   9
   0  -2   2 5.98144 17.2053  18
   0  -2   2 47.1191 22.7015  17
   0   2  -2 20.3717 21.1820  17
   0   2   2-6.44238 21.6384  19
   0   2   2 18.4947 12.0323  20
   0  -2  -3 17871.2 451.586  13
   0  -2   3 16219.9 441.073  12
   0   2  -3 16532.2 423.198   3
   0  -2   3 16722.8 425.953   3
   0   2  -3 16499.7 467.524  11
   0  -2   3 16661.1 450.807  18
   0   2   3 16581.7 454.630   9
   0  -2   3 16517.0 437.826  17
   0   2  -3 16815.2 433.727  17
   0   2  -3 16979.9 439.038  15
   0  -2   3 16715.9 397.303   8
   0   2  -3 17527.8 455.284  14
   0   2  -4 53265.2 1251.17  11
   0   2  -4 51198.3 1210.63   7
   0   2  -4 53243.0 1157.20   8
   0  -2   4 52906.2 1214.49   4
   0  -2   4 50667.8 1195.67   3
   0  -2   4 53745.2 1199.98  17
   0   2  -4 53764.4 1196.38  17
   0  -2   4 52740.1 1215.74  18
   0  -2  -4 52587.7 1228.06  13
   0  -2   4 52819.5 1167.31   8
   0  -2   4 52873.9 1204.20  12
   0   2   4 52805.8 1238.88   9
   0  -2   5 184.897 40.7677  13
   0   2  -5 205.046 41.9615   7
   0  -2  -5 241.460 49.3185   6
   0   2  -5 278.802 34.8049   8
   0   2   5 267.669 46.3341   7
   0  -2   5 236.583 41.8142   3
   0  -2   5 253.797 46.5149   4
   0   2  -5 220.375 45.7736   4
   0  -2   5 269.830 43.9905  12
   0   2  -5 152.081 42.3454  11
   0   2  -5 289.372 48.0754  18
   0  -2   5 282.392 45.8515  18
   0  -2   5 236.682 40.6890  17
   0   2   5 336.325 54.9206  13
   0  -2  -5 247.531 48.8107  13
   0  -2   5 270.511 38.2566   8
   0   2   5 303.723 55.5608   9
   0  -2   6 18532.0 520.903  13
   0  -2   6 18050.2 481.483  12
   0  -2  -6 18434.6 542.837   6
   0  -2   6 16965.7 510.681   7
   0   2  -6 18748.3 523.919   7
   0   2  -6 18813.6 553.724  11
   0  -2   6 18413.7 490.603  17
   0  -2   6 17921.5 493.281  18
   0   2  -6 18931.2 504.444  18
   0   2   6 19181.0 537.907  13
   0  -2  -6 17759.3 537.294  13
   0   2   6 18857.4 550.788   9
   0  -2   6 18196.2 476.150   8
   0  -2   6 18295.2 522.786   4
   0   2  -6 19298.3 520.567   4
   0   2  -6 18260.2 464.567   8
   0   2  -7 708.179 84.5657   7
   0  -2   7 733.951 86.7110   4
   0  -2   7 953.221 84.8107  17
   0   2   7 1023.24 105.253   9
   0   2  -7 945.001 85.9758  18
   0   2   7 893.048 97.1482  13
   0  -2   7 935.484 77.9862   6
   0  -2  -7 917.116 99.4567   6
   0  -2  -7 853.031 99.6792  13
   0  -2   7 950.292 98.2526  13
   0   2  -7 898.101 73.3607   8
   0  -2   8 6190.34 278.723  13
   0  -2  -8 6711.00 298.567  13
   0   2   8 6431.78 294.906   9
   0  -2   8 6502.73 239.386   6
   0  -2   8 6529.57 279.613   4
   0  -2  -8 6992.11 294.851   6
   0   2  -8 6326.41 231.416   8
   0   2  -8 6243.10 273.017   7
   0   2   8 6916.88 294.543   7
   0   2  -8 6349.46 244.169  18
   0  -2   9 13596.0 484.914   7
   0  -2  -9 13575.4 479.375   6
   0   2   9 13862.2 487.602   7
   0   2  -9 14639.3 484.099   7
   0  -2   9 13969.1 477.687   4
   0   2   9 14478.8 499.839   9
   0   2  -9 14213.8 422.892   8
   0  -2  -9 13883.8 500.077  13
   0  -2   9 14385.7 429.563   6
   0   2 -10 1417.28 138.163   7
   0  -2  10 1335.87 139.484   4
   0   2  10 1461.38 147.590   9
   0   2 -10 1613.89 120.919   8
   0  -2 -10 1352.35 147.394  13
   0   2  10 1161.85 134.563   7
   0  -2  10 1394.23 144.603   7
   0  -2  10 1742.21 127.363   6
   0  -2 -10 1454.47 144.891   6
   0   2  10 1686.03 157.907  13
   0   2 -10 1738.64 159.110  11
   0   2 -11 3357.82 233.875  11
   0   2 -11 3522.26 231.670   7
   0   2  11 3780.99 247.710   7
   0  -2  11 3225.54 224.837   4
   0   2  11 3304.32 235.017   9
   0  -2 -11 3501.52 243.343  13
   0  -2  11 3319.12 230.434  13
   0   2  11 3674.55 244.976  13
   0   2 -11 3691.79 195.713   8
   0  -2  11 3688.92 243.605   7
   0  -2  11 3629.33 198.217   6
   0  -2 -11 3436.67 224.778   6
   0  -2  12 1171.04 145.967   7
   0   2  12 912.796 134.380   7
   0  -2 -12 709.455 120.001  13
   0  -2  12 1122.40 142.631  13
   0   2 -12 768.016 122.336  11
   0  -2 -12 853.100 122.289   6
   0  -2  12 973.408 111.160   6
   0   2  12 1152.62 147.801   9
   0   2 -12 960.635 131.147   7
   0  -2  12 734.592 117.459   4
   0   2  12 1139.12 148.208  13
   0   2 -12 1004.07 111.362   8
   0   2  13 15497.1 610.789  13
   0  -2  13 14752.1 591.528  13
   0   2 -13 16155.8 520.909   8
   0  -2  13 15304.3 580.976   4
   0   2 -13 15087.5 588.929  11
   0  -2  13 14939.2 597.928   7
   0  -2  13 16029.1 526.493   6
   0   2  13 15415.6 606.689   7
   0   2 -13 15905.7 586.770   7
   0  -2 -13 16376.8 625.578  13
   0   2  13 15841.0 598.119   9
   0   2  14 4216.13 306.961  13
   0  -2  14 4367.41 303.378  13
   0   2 -14 4162.41 243.917   8
   0  -2  14 4448.08 291.921   4
   0   2 -14 4167.62 289.515  11
   0  -2  14 3694.36 286.200   7
   0  -2  14 3704.02 236.734   6
   0   2 -14 3645.27 267.261   7
   0   2  14 4253.38 302.953   7
   0  -2 -14 3906.30 301.559  13
   0   2  14 3674.69 283.483   9
   0   2  15 3063.46 266.484  13
   0  -2  15 3000.51 265.491  13
   0   2  15 2890.28 263.867   7
   0   2 -15 2493.20 238.281   7
   0   2 -15 2842.71 211.277   8
   0  -2  15 2967.52 253.968   4
   0   2 -15 3161.06 260.076  11
   0  -2  15 2676.44 212.973   6
   0  -2  15 3078.56 274.145   7
   0   2  15 2766.42 245.141   9
   0  -2 -15 2648.36 257.287  13
   0   2 -16 11215.7 527.737   7
   0  -2 -16 11250.3 518.391   6
   0   2 -16 12182.8 477.708   8
   0  -2  16 12134.6 548.044   4
   0   2 -16 11798.7 543.187  11
   0   2  16 11312.1 559.305   7
   0  -2  16 11181.8 559.304   7
   0  -2  16 11342.5 476.043   6
   0  -2 -16 11133.2 553.886  13
   0  -2  16 11945.3 564.498  13
   0   2  16 11877.6 569.359  13
   0   2 -17 12979.6 517.870   8
   0  -2  17 12429.8 570.524   4
   0  -2 -17 13031.2 572.955   6
   0   2 -17 11677.1 567.361  11
   0   2 -17 11757.5 568.155   7
   0   2  17 12628.2 607.156  13
   0  -2  17 12561.3 598.638  13
   0  -2  17 12678.3 616.791   7
   0   2  17 13164.0 625.317   7
   0   2 -18 300.750 102.143   8
   0   2 -18 403.799 134.365   7
   0   2 -18 417.127 130.142  11
   0  -2 -18 370.643 99.1735  11
   0  -2 -18 278.773 105.734   6
   0  -2  18 379.361 134.167  13
   0   2  18 487.655 137.591  13
   0   2  18 615.864 148.912   7
   0  -2  18 708.085 155.894   7
   0  -2 -19 1760.46 188.658  11
   0  -2 -19 2207.24 247.139   8
   0   2 -19 1980.37 204.826   8
   0   2  19 2076.15 269.033   7
   0  -2  19 1776.94 248.971  13
   0   2  19 1624.67 253.085  13
   0  -2 -19 1416.94 120.011  12
   0   2 -19 2313.21 253.500  11
   0  -2 -19 1732.43 244.969  13
   0  -2 -20 148.578 124.750  13
   0   2  20-35.2657 96.7081   7
   0  -2 -20 28.6980 114.042   8
   0   2 -20 148.614 100.839   8
   0  -2  20 132.643 107.596  13
   0   2  20-34.5442 112.084  13
   0   2 -20 85.0007 115.243  11
   0  -2 -20 35.2532 79.4278  11
   0  -2 -21 3732.14 386.895  13
   0   2  21 3306.11 347.330   7
   0  -2  21 3098.84 336.134  13
   0   2  21 2746.86 326.761  13
   0  -2 -21 3072.53 313.129   8
   0   2 -21 3016.17 271.489   8
   0   2 -21 2848.82 301.336  11
   0  -2 -21 2648.11 240.966  11
   0  -2 -22 2408.90 325.137  13
   0   2  22 2434.04 322.598   7
   0  -2  22 2463.94 315.859  13
   0  -2 -22 2550.52 290.368   8
   0   2 -22 2354.05 243.704   8
   0   2 -22 2364.99 277.421  11
   0  -2 -22 1932.88 207.569  11
   0   2  23 4169.55 420.370   7
   0   2 -23 3734.40 354.138  11
   0  -2 -23 3371.02 281.227  11
   0   2 -23 3463.06 313.154   8
   0  -2 -23 3777.45 361.838   8
   0  -2  23 4342.55 426.343  13
   0  -3   0 2.82372 13.1870   1
   0  -3   0 38.7336 24.4667   5
   0   3   0 5.34331 22.6995   5
   0   3   0 19.4516 25.1447  19
   0  -3   0 5.31792 23.5141  14
   0  -3   0 4.19675 20.2627  16
   0   3   0 21.4440 23.7045  14
   0  -3   0 45.5338 22.5630  19
   0  -3   0-10.3049 19.9816  10
   0   3   0 4.75478 17.9728  10
   0   3   0-6.60103 18.9852  11
   0   3  -1 16821.0 477.973  11
   0  -3   1 16465.3 477.871  11
   0  -3   1 17111.1 456.023  19
   0   3   1 16994.6 476.336  19
   0  -3  -1 17020.1 476.986  19
   0   3   1 17068.2 449.537  10
   0  -3   1 17185.8 436.554  10
   0  -3  -1 16714.6 454.360   9
   0   3  -1 17239.9 429.149  10
   0   3  -1 16805.7 484.561  17
   0   3   1 16903.5 418.208  16
   0  -3   1 17835.0 453.917  16
   0  -3   1 16825.5 448.255  15
   0   3   1 17664.1 458.501   5
   0  -3   1 17441.0 456.501  14
   0  -3  -1 17976.5 446.449  14
   0   3  -1 17903.5 459.678  14
   0  -3   1 16351.4 488.812  18
   0  -3   1 16909.0 447.090   5
   0   3   2 13311.5 422.327  19
   0  -3   2 14127.0 430.451  11
   0   3  -2 14062.7 427.934  11
   0  -3   2 14290.1 433.232  18
   0   3   2 14251.3 403.792   9
   0   3  -2 14479.6 364.014  10
   0  -3   2 14308.4 371.097  10
   0   3  -2 14283.9 403.789  14
   0  -3   2 14365.6 403.653  14
   0   3   2 14394.3 346.848  16
   0   3  -2 14125.9 419.690  17
   0   3   2 14344.7 401.807   5
   0  -3   2 14436.0 394.620  15
   0   3  -2 14251.8 397.746  15
   0   3  -2 14043.3 380.643   3
   0   3  -3 13499.1 403.801  14
   0   3   3 13489.2 343.466  20
   0  -3   3 13982.1 413.770  17
   0   3  -3 14473.2 412.675  17
   0   3  -3 13776.3 432.841  11
   0  -3   3 14356.3 430.152  18
   0  -3   3 14361.9 364.764  10
   0  -3   3 13873.4 382.855   3
   0   3   3 13618.3 434.685  19
   0   3  -3 13600.2 378.835   3
   0   3  -3 13686.9 394.984  15
   0   3   3 13482.5 407.951   9
   0  -3   4 42783.3 1045.99  12
   0  -3  -4 42793.2 1042.56  13
   0  -3   4 43586.0 1039.61  17
   0   3  -4 43309.7 1031.11  17
   0   3  -4 42770.0 1081.93  11
   0  -3   4 42473.9 1057.23  18
   0   3   4 44271.4 1092.12  19
   0   3   4 43227.1 1058.46   9
   0  -3   4 43386.6 970.762   8
   0   3  -4 43349.9 1013.48   3
   0   3  -4 43873.9 1029.38   4
   0  -3   4 42239.7 1011.72   3
   0  -3   5 4867.47 210.556  12
   0   3  -5 5051.30 207.680   7
   0  -3   5 4804.29 206.480  17
   0   3  -5 5032.50 202.465  17
   0  -3   5 5147.78 221.833  18
   0   3  -5 4813.02 205.893   4
   0  -3   5 4645.86 167.678   8
   0  -3   5 5112.19 200.161   3
   0   3  -5 5067.56 242.380  11
   0  -3  -5 5082.82 222.033  13
   0  -3  -5 4549.01 224.248   9
   0   3   5 4988.94 229.056   9
   0  -3   6 19656.0 547.047  13
   0  -3   6 19694.4 540.024  12
   0   3  -6 18936.5 547.482   7
   0  -3  -6 18472.2 580.184   6
   0  -3   6 19299.8 534.859   3
   0   3  -6 19369.7 600.399  11
   0  -3   6 19400.7 537.273  17
   0  -3   6 19042.3 552.348  18
   0  -3   6 20194.2 499.885   8
   0   3  -6 19211.7 548.162   4
   0   3   6 18731.4 577.214   9
   0  -3  -6 18487.9 567.948  13
   0  -3  -7 454.979 78.4301  13
   0  -3   7 596.241 75.0312   3
   0   3  -7 608.452 81.3673   4
   0  -3   7 607.383 81.8502   4
   0   3  -7 469.700 50.9390   8
   0  -3   7 630.176 83.4962  13
   0   3  -7 436.237 70.0805   7
   0  -3   7 638.775 73.8597  12
   0   3  -7 748.114 98.5571  11
   0  -3   7 478.795 72.3019  18
   0   3   7 405.968 76.2446   9
   0  -3   7 517.945 61.7674   8
   0  -3   7 542.830 70.5831  17
   0  -3  -7 616.346 91.8245   6
   0  -3   8 1301.14 120.448  13
   0   3  -8 1441.27 125.792   7
   0   3   8 1481.94 134.437   7
   0  -3   8 1217.01 121.119   4
   0  -3   8 1070.71 106.051   3
   0  -3   8 1002.00 100.340  17
   0  -3  -8 1262.36 132.577   6
   0   3  -8 1304.89 121.579   4
   0  -3   8 1232.09 100.654  12
   0   3  -8 1367.12 139.476  11
   0   3  -8 1226.76 88.5520   8
   0  -3  -8 1119.48 121.926  13
   0  -3   8 1158.35 95.0140   8
   0   3   8 1143.24 125.305   9
   0   3  -9 23823.6 758.874  11
   0  -3  -9 24852.3 747.389  13
   0  -3   9 23750.9 687.451   3
   0  -3   9 25206.1 723.548   4
   0  -3   9 24252.3 665.114  17
   0   3   9 23279.6 733.770   9
   0   3  -9 24297.2 710.840   7
   0   3   9 24957.0 732.920   7
   0   3  -9 23538.2 621.818   8
   0  -3   9 24385.4 640.249   6
   0  -3  -9 24206.8 736.843   6
   0   3 -10 22708.1 716.880  11
   0  -3 -10 20663.1 686.533  13
   0   3  10 20966.4 685.357  13
   0  -3  10 20813.1 660.644   4
   0  -3  10 20638.6 605.410  17
   0   3  10 20609.5 683.382   9
   0   3  10 21025.8 677.366   7
   0   3 -10 20552.6 653.111   7
   0   3 -10 20486.5 570.006   8
   0  -3  10 21574.7 587.996   6
   0  -3 -10 21176.7 679.073   6
   0   3 -11 5872.25 329.435  11
   0   3 -11 5403.89 241.262   8
   0  -3  11 6008.13 273.010  17
   0   3  11 5764.55 322.041   9
   0   3 -11 6544.58 319.373   7
   0   3  11 6128.79 324.089   7
   0  -3  11 6137.21 316.997   4
   0  -3 -11 6539.99 328.849   6
   0  -3  11 6517.38 325.768  13
   0  -3 -11 5933.84 329.139  13
   0   3  11 5999.91 327.766  13
   0  -3  11 5875.26 258.158   6
   0  -3 -12 20.2274 58.1895  13
   0  -3  12 73.0599 54.8822  13
   0   3  12 79.5041 66.7657  13
   0  -3  12 103.597 61.7465   4
   0   3  12 96.8129 58.1783   7
   0   3 -12 41.1666 53.5631  11
   0   3  12 133.085 73.7408   9
   0  -3  12 77.8500 48.2383   6
   0   3 -12 91.7420 49.2336   8
   0   3 -12 51.8574 54.0615   7
   0  -3  12 11.7848 46.8496  17
   0   3 -13 10311.6 478.470  11
   0   3 -13 9545.16 361.690   8
   0  -3  13 9870.60 386.862  17
   0   3  13 8936.52 444.954   9
   0   3  13 9252.54 449.580   7
   0   3 -13 10072.0 443.073   7
   0  -3  13 9898.89 445.973   4
   0  -3 -13 9544.32 466.716  13
   0   3  13 10548.9 476.758  13
   0  -3  13 9276.96 444.465  13
   0  -3  13 9373.19 372.228   6
   0   3  14 368.422 109.652   7
   0   3  14 444.549 113.242  13
   0  -3  14 402.300 107.816   4
   0  -3  14 304.090 94.5088  13
   0  -3 -14 355.803 107.173  13
   0   3 -14 535.538 121.404  11
   0  -3  14 398.941 85.1086  17
   0   3 -14 426.326 108.809   7
   0   3  14 647.465 125.793   9
   0   3 -14 285.992 71.1498   8
   0  -3  14 318.675 77.6458   6
   0   3 -15 437.037 110.712   7
   0  -3  15 517.448 118.452   4
   0  -3  15 610.044 132.044  13
   0  -3 -15 382.343 117.170  13
   0   3  15 454.298 120.079  13
   0   3  15 374.243 110.540   7
   0   3 -15 370.310 109.383  11
   0  -3  15 449.374 93.7993  17
   0   3  15 297.571 108.944   9
   0   3 -15 461.067 93.6001   8
   0  -3  15 373.506 89.2389   6
   0  -3 -15 421.411 115.057   6
   0  -3 -15 169.317 44.1585  18
   0   3  16 3668.55 304.661   7
   0   3 -16 3000.16 269.217   7
   0  -3  16 3706.07 290.546   4
   0   3 -16 2868.62 216.135   8
   0  -3  16 2835.40 224.098   6
   0  -3  16 3571.27 236.959  17
   0   3 -16 3281.21 294.667  11
   0  -3 -16 3482.86 291.579   6
   0  -3  16 3342.25 294.418  13
   0   3  16 3934.55 317.907  13
   0  -3 -17 1876.97 221.378   6
   0   3 -17 1843.41 177.447   8
   0   3  17 1915.21 240.493   7
   0  -3  17 1810.32 186.201   6
   0  -3  17 2024.07 186.744  17
   0   3 -17 1339.96 200.708  11
   0   3 -17 1854.85 223.928   7
   0  -3  17 2013.29 237.878  13
   0   3  17 2034.98 240.919  13
   0  -3 -18 220.215 109.430   6
   0  -3  18 161.113 81.5246  17
   0   3 -18 170.195 69.2951   8
   0   3 -18 160.387 95.6247   7
   0  -3  18 145.738 101.150  13
   0   3  18 217.428 123.469   7
   0   3 -18 57.2482 78.5553  11
   0  -3  19 1555.87 227.097  13
   0  -3 -19 2173.99 261.351   6
   0  -3 -19 1677.25 172.085  11
   0   3  19 1725.73 238.374   7
   0  -3 -19 2105.64 279.200  13
   0   3 -19 1421.40 179.020   8
   0   3 -19 2182.15 260.485  11
   0   3 -20 4643.42 314.872   8
   0  -3 -20 3899.17 351.817   6
   0  -3  20 4230.61 376.615  13
   0   3  20 4727.50 401.791   7
   0  -3 -20 3718.44 262.041  11
   0   3 -20 4751.03 391.100  11
   0  -3 -20 4612.29 417.151  13
   0  -3 -21 7460.87 555.743  13
   0   3  21 7171.87 515.797   7
   0   3 -21 7575.78 415.936   8
   0  -3  21 8861.88 558.591  13
   0  -3 -21 7613.96 493.631   8
   0   3 -21 8040.65 520.953  11
   0  -3 -21 6449.06 359.598  11
   0   3 -21 6528.93 488.053   7
   0  -3 -22 302.339 145.112  13
   0  -3 -22 268.502 142.636   8
   0   3 -22 150.799 95.3397   8
   0  -3  22 185.477 120.427  13
   0   3  22 239.238 129.434   7
   0   3 -22 132.594 107.629  11
   0   4   0 122584. 2687.62  10
   0   4   0 123321. 2703.96   5
   0  -4   0 123572. 2733.91  19
   0  -4   0 123757. 2674.02  16
   0  -4   0 123400. 2707.88   5
   0  -4   0 125814. 2706.79  14
   0  -4   0 124357. 2704.19  15
   0  -4   0 122645. 2639.53   1
   0  -4   0 122885. 2740.90  11
   0  -4   0 120213. 2699.22  10
   0   4  -1 38739.3 895.251  10
   0   4   1 39059.4 918.482  10
   0  -4   1 36404.1 903.549  10
   0  -4   1 38687.3 989.379  18
   0  -4  -1 37737.4 958.950  19
   0  -4   1 36932.5 928.353  19
   0   4   1 37346.3 957.384  19
   0  -4   1 38536.4 917.351  16
   0  -4   1 38192.2 921.754  15
   0  -4   1 37612.9 918.730   5
   0   4   1 37699.2 925.801   5
   0   4  -1 36610.7 923.719  14
   0  -4  -1 38790.4 916.365  14
   0  -4   1 38969.2 929.950  14
   0  -4  -1 38660.9 887.745   1
   0   4  -1 39229.8 966.795  11
   0  -4  -1 37728.3 938.185  11
   0  -4   1 38238.8 966.637  11
   0  -4  -2 52105.9 1173.45  20
   0   4  -2 53918.9 1299.84  11
   0  -4  -2 51933.3 1241.49  11
   0  -4   2 52585.9 1301.05  11
   0   4   2 53066.3 1255.13   5
   0   4  -2 55374.5 1206.26  10
   0  -4   2 52518.3 1217.50  10
   0  -4   2 53173.1 1234.34   5
   0  -4   2 54527.4 1258.18  14
   0   4   2 53151.2 1295.29  19
   0  -4   2 53397.2 1242.93  19
   0   4   2 52599.9 1247.78  10
   0   4   2 51807.5 1185.54  16
   0  -4   2 54380.1 1247.08  15
   0   4  -2 53777.1 1230.64   3
   0  -4   2 54260.1 1313.85  18
   0   4   3 151.022 42.8970   5
   0   4  -3 7.01550 25.8208   3
   0   4  -3 11.9034 34.2420  11
   0  -4   3 119.740 42.1119  15
   0   4   3 17.9211 20.1564  16
   0  -4   3 124.096 33.6102  10
   0   4   3 23.4923 33.7900  19
   0  -4   3 41.9697 16.4584   2
   0  -4   3 46.7830 41.8226  18
   0  -4   3-9.05752 38.4845  14
   0  -4  -3-9.32078 33.3331   9
   0   4   3 27.2479 32.4819   9
   0  -4  -4 10625.3 359.680  13
   0   4  -4 11182.7 342.335   3
   0   4  -4 11212.1 354.546   4
   0   4  -4 10405.1 396.009  11
   0  -4   4 10795.8 318.233  10
   0   4   4 9760.20 363.855   9
   0  -4  -4 10401.2 374.524   9
   0  -4   4 10746.3 390.536  18
   0  -4   4 11212.8 380.818  17
   0   4   4 10540.1 400.557  19
   0   4   4 10711.4 292.294  20
   0  -4   5 254.091 40.2480   8
   0  -4  -5 295.090 62.3034  13
   0   4  -5 291.389 53.4263   3
   0   4  -5 327.501 60.5061   4
   0  -4   5 188.384 53.0097  12
   0   4  -5 295.999 72.5850  11
   0   4  -5 268.736 53.5291   7
   0  -4   5 443.679 54.5979  10
   0   4   5 361.135 49.1455  20
   0   4   5 240.301 62.8194  19
   0  -4   5 317.947 64.6409  17
   0  -4   5 396.611 73.9635  18
   0   4   5 287.123 62.5145   9
   0  -4  -5 366.369 71.2823   9
   0  -4   5 298.634 52.7481   3
   0  -4   6 3002.49 181.206  17
   0   4  -6 3251.69 180.322  15
   0   4  -6 3165.62 192.118  14
   0  -4   6 3158.09 168.285   3
   0  -4  -6 3204.86 189.581  13
   0  -4   6 3010.61 183.496  12
   0   4  -6 3070.61 172.587   7
   0   4  -6 2884.70 204.298  11
   0   4   6 3298.80 222.092  19
   0  -4  -6 2960.26 196.507   9
   0  -4   6 2738.66 133.396   8
   0   4   6 3462.80 202.493   9
   0   4  -6 2989.13 175.312   4
   0  -4   6 3065.16 190.713  18
   0   4  -7 30647.3 816.461  15
   0   4  -7 30371.7 840.690  14
   0   4   7 30566.5 827.807   7
   0  -4   7 29376.7 788.235   3
   0  -4  -7 29807.2 839.384  13
   0  -4   7 29693.9 804.081  13
   0  -4   7 30806.3 810.724  12
   0   4  -7 31430.8 815.236   7
   0  -4  -7 29369.3 858.495   6
   0   4  -7 28845.5 879.811  11
   0   4   7 31134.4 858.984   9
   0  -4   7 30647.3 811.054  17
   0   4  -7 29712.7 654.426   2
   0  -4   7 30314.5 831.920  18
   0  -4   7 30066.2 740.820   8
   0   4  -7 29438.3 810.200   4
   0  -4   8 4310.66 223.489  12
   0   4  -8 4314.28 231.388   7
   0  -4  -8 4898.92 273.012   6
   0  -4   8 4773.30 228.114   3
   0   4  -8 4796.83 280.433  11
   0  -4   8 4367.51 233.733  18
   0   4   8 4197.22 250.765   9
   0  -4   8 4565.22 194.796   8
   0  -4   8 4228.13 222.707  17
   0   4  -8 4666.60 257.875  14
   0   4   8 4588.98 244.192   7
   0  -4  -8 4242.36 247.657  13
   0   4  -8 4212.06 231.192   4
   0   4  -9 4134.99 268.977  11
   0  -4  -9 4282.33 265.883   6
   0  -4   9 4229.74 224.290   3
   0   4  -9 4131.21 233.757   4
   0   4   9 3992.62 253.236   9
   0  -4   9 3826.04 187.261   8
   0  -4   9 3715.20 209.247  12
   0   4   9 4142.35 246.221   7
   0   4  -9 4553.26 240.875   7
   0   4  -9 3928.01 249.193  14
   0  -4  -9 3967.90 247.768  13
   0  -4   9 4001.32 222.459  17
   0  -4  10 17285.2 544.571  17
   0   4  10 17085.4 610.067   9
   0  -4 -10 16135.9 600.740   6
   0  -4 -10 16496.0 600.247  13
   0   4 -10 17272.4 575.768   7
   0   4  10 16750.5 591.226   7
   0  -4  10 17712.1 562.718   3
   0   4 -10 17179.8 637.602  11
   0  -4  10 17134.3 528.792  12
   0   4 -10 17632.8 610.456  14
   0   4  11 6719.15 358.028   9
   0  -4  11 6285.42 270.156   6
   0  -4  11 6635.46 338.103  13
   0  -4  11 6441.27 315.595   3
   0  -4  11 6159.02 331.356   4
   0  -4  11 6292.84 300.572  17
   0   4 -11 6744.51 374.432  11
   0   4  11 6591.71 346.253   7
   0   4 -11 7545.27 344.130   7
   0   4 -11 6713.76 256.958   8
   0  -4 -11 6773.11 360.057  13
   0   4  12 18956.9 691.075   9
   0   4 -12 20025.0 556.875   8
   0   4 -12 19193.0 658.388   7
   0   4  12 20948.5 705.544   7
   0  -4  12 18885.6 635.093   3
   0  -4  12 18608.8 661.185   4
   0  -4  12 19439.0 614.089  17
   0   4 -12 18766.2 715.891  11
   0  -4 -12 19316.4 698.124  13
   0  -4  12 18740.2 670.028  13
   0  -4  12 19043.9 572.309   6
   0   4  13 2965.34 251.904   9
   0   4 -13 3418.28 192.582   8
   0  -4  13 3194.54 203.874   6
   0  -4  13 3160.53 252.584   4
   0  -4  13 2758.29 221.472   3
   0  -4  13 3250.72 221.921  17
   0   4 -13 3900.40 296.156  11
   0   4 -13 3787.36 260.176   7
   0   4  13 3026.95 255.057   7
   0  -4  13 3012.78 246.062  13
   0  -4 -13 3557.27 279.176  13
   0   4 -14 5893.22 345.226   7
   0   4  14 5855.61 362.167   7
   0  -4  14 4700.67 303.044   3
   0  -4  14 4839.13 325.267   4
   0   4 -14 6058.28 390.655  11
   0  -4  14 5827.43 302.599  17
   0  -4 -14 4852.54 231.972  18
   0  -4  14 5368.21 279.300   6
   0  -4 -14 5633.35 360.869   6
   0   4 -14 5982.48 272.261   8
   0  -4  14 6052.09 362.010  13
   0  -4 -14 5897.26 375.950  13
   0   4  14 5850.03 361.877   9
   0   4 -15 12218.1 573.172  11
   0  -4  15 10284.2 419.423   6
   0  -4  15 11456.9 528.768  13
   0  -4  15 11130.8 492.073   3
   0  -4  15 11169.7 518.249   4
   0  -4  15 10089.2 435.632  17
   0  -4 -15 10055.7 342.502  18
   0   4 -15 11353.8 413.382   8
   0   4  15 11573.7 545.754   7
   0   4 -15 11457.7 511.087   7
   0  -4 -15 10193.1 530.022  13
   0  -4 -15 10810.2 531.925   6
   0   4 -16 7111.60 453.048  11
   0  -4  16 7335.18 433.517  13
   0  -4  16 7604.90 403.037   3
   0  -4  16 6615.64 407.029   4
   0  -4 -16 5998.75 241.372  18
   0   4 -16 7260.67 327.934   8
   0   4  16 7407.49 445.783   7
   0   4 -16 7454.81 416.072   7
   0  -4  16 6988.45 360.787  17
   0  -4  16 7130.59 345.482   6
   0  -4 -16 7065.71 435.258   6
   0   4 -17 14933.6 664.175  11
   0  -4  17 13565.7 509.154   6
   0  -4  17 12810.4 514.994  17
   0   4 -17 15205.7 622.026   7
   0   4  17 12756.6 618.747   7
   0  -4  17 14789.9 592.862   3
   0  -4  17 14250.2 630.591  13
   0   4 -17 15375.0 503.946   8
   0  -4 -17 13808.5 629.763   6
   0  -4  18 323.690 109.873  17
   0  -4 -18 413.193 149.521  13
   0   4  18 564.817 156.529   7
   0  -4  18 379.492 131.794  13
   0  -4  18 393.299 128.725   3
   0   4 -18 371.840 136.508   7
   0   4 -18 430.484 101.872   8
   0   4 -18 469.229 146.313  11
   0  -4 -18 328.941 119.120   6
   0  -4  19 9090.58 532.934  13
   0  -4 -19 8729.94 555.815  13
   0   4  19 8959.36 544.789   7
   0   4 -19 9053.32 546.211  11
   0  -4 -19 7802.70 508.485   6
   0   4 -19 9619.14 418.757   8
   0  -4 -20 3152.36 314.972   6
   0   4 -20 2977.58 242.214   8
   0   4 -20 2772.97 307.706  11
   0   4  20 2987.78 318.619   7
   0  -4  20 2913.28 317.456  13
   0   4  20 3037.37 352.202  19
   0  -4 -20 3100.03 356.967  13
   0  -4 -20 2484.98 194.875  11
   0   4  21 290.429 148.570  19
   0   4 -21 172.456 112.214   7
   0   4 -21 535.734 126.407   8
   0  -4 -21 411.533 154.745   6
   0   4 -21 734.039 187.028  11
   0   4  21 490.225 166.941   7
   0  -4  21 385.280 142.697  13
   0  -4 -21 416.830 157.770  13
   0  -4 -22 706.340 203.506  13
   0  -4 -22 1104.62 214.964   8
   0   4  22 759.514 200.085   7
   0   4  22 1001.10 230.414  19
   0   4 -22 1142.61 244.773  14
   0   4 -22 990.068 160.894   8
   0   4 -22 1139.90 210.001   7
   0  -4  22 851.168 203.899  13
   0   4 -22 827.674 193.351  11
   0  -5   0-11.6384 30.2795  11
   0  -5   0 14.0200 45.4903  18
   0  -5   0 4.11160 19.2048   1
   0  -5   0 13.1903 31.3267  16
   0   5   0 35.0968 37.2760   5
   0  -5   0 18.3819 32.8633   5
   0  -5   0 87.7247 40.9669  14
   0  -5   0 8.78433 36.5335  15
   0  -5   0 54.8347 38.0418  19
   0   5   0 53.3714 33.0602  10
   0  -5  -1 15188.6 411.250   1
   0  -5   1 14909.4 468.530  19
   0   5  -1 14543.3 489.080  11
   0  -5   1 14481.2 494.287  11
   0  -5  -1 14569.8 473.654  11
   0  -5  -1 14914.0 457.580   9
   0  -5   1 14525.4 439.852  10
   0   5   1 15217.0 448.818  10
   0   5  -1 15521.0 429.614  10
   0  -5   1 15746.9 458.972  15
   0  -5   1 14740.8 439.665  16
   0  -5  -1 15573.7 453.337  14
   0  -5   1 15220.5 460.588  14
   0   5  -1 14793.2 503.699  17
   0   5   1 15352.6 460.597   5
   0  -5   1 14660.0 512.725  18
   0   5   1 14549.5 486.042  19
   0  -5  -1 15236.6 515.140  18
   0  -5   1 15047.1 456.131   5
   0  -5  -2 15103.1 399.663  20
   0  -5   2 15465.2 476.102  19
   0   5   2 15593.3 519.300  19
   0   5  -2 15329.3 514.770  17
   0  -5  -2 16287.8 454.337   1
   0  -5   2 15779.1 537.137  18
   0  -5   2 15914.1 531.060  11
   0   5  -2 15300.3 518.979  11
   0  -5  -2 16503.2 490.565  11
   0  -5  -2 15834.5 488.871   9
   0   5  -2 15831.6 436.682  10
   0  -5   2 15496.0 468.153   5
   0   5   2 15885.8 484.815   5
   0   5  -2 16566.2 468.579   3
   0  -5   2 16686.8 488.121  16
   0  -5   2 16454.0 479.696  15
   0  -5  -2 15895.0 465.869  14
   0  -5   2 15370.4 480.667  14
   0   5   2 16178.5 477.220  10
   0  -5   2 15874.7 455.138  10
   0  -5   3 22255.1 610.266  19
   0   5   3 22752.2 679.727  19
   0  -5   3 23001.5 639.301  14
   0   5   3 21612.1 541.821  16
   0  -5   3 22627.0 618.459  15
   0   5  -3 22132.5 653.263  17
   0  -5   3 21518.1 512.701   2
   0  -5  -3 20689.4 601.327  11
   0   5  -3 21639.2 673.746  11
   0   5  -3 22392.6 602.496   3
   0  -5   3 22578.2 586.946  10
   0  -5   3 21594.5 603.658   5
   0   5   3 22647.3 627.670  10
   0   5   3 21642.1 625.987   5
   0  -5   3 22823.7 688.420  18
   0  -5  -3 21332.5 634.216   9
   0  -5   4 71418.9 1727.40  18
   0   5   4 69167.0 1547.70  16
   0   5  -4 70012.6 1657.22  15
   0   5  -4 70200.6 1668.49  14
   0   5  -4 72508.7 1635.29   3
   0   5   4 71765.0 1677.88   9
   0   5  -4 71029.7 1738.84  11
   0  -5  -4 70704.8 1622.74  11
   0  -5   4 71504.8 1633.05   5
   0  -5   4 70212.3 1603.62  10
   0  -5  -4 70874.5 1689.15   9
   0   5  -4 68690.6 1677.42  17
   0  -5   4 69807.5 1504.80   2
   0   5   4 72310.5 1674.68   5
   0   5   4 69218.5 1722.76  19
   0   5  -5 9580.01 358.463  15
   0   5  -5 10000.7 372.721  14
   0   5  -5 9809.08 355.553   4
   0   5  -5 9436.95 338.008   3
   0  -5  -5 9537.13 362.481  13
   0  -5   5 9428.02 387.851  12
   0   5   5 9398.90 279.422  20
   0   5   5 9646.13 408.125  19
   0  -5  -5 9787.02 323.153  11
   0   5  -5 8901.30 399.350  11
   0  -5   5 9602.63 314.866  10
   0   5   5 9461.26 365.340   5
   0   5  -5 9867.44 369.550  17
   0  -5  -5 9723.91 386.478   9
   0   5   5 9988.23 379.103   9
   0  -5   5 10354.3 405.655  18
   0   5   6 8077.15 378.292  19
   0  -5   6 8414.09 358.261  18
   0   5  -6 8103.61 324.767  17
   0  -5   6 7807.51 335.833  17
   0   5  -6 8012.22 326.281  15
   0   5  -6 7790.08 335.571  14
   0   5  -6 8406.78 314.898   3
   0   5  -6 7738.24 317.482   4
   0  -5  -6 7530.06 326.831  13
   0  -5   6 7180.92 333.432  12
   0   5  -6 8291.53 378.567  11
   0  -5  -6 8418.66 363.241   9
   0  -5   6 7925.78 277.023  10
   0   5   6 7798.37 343.086   9
   0   5  -6 8017.26 307.482   7
   0  -5   6 7302.38 253.520   8
   0   5   6 7481.20 253.145  20
   0  -5   6 7806.38 304.290   3
   0  -5   7 147.585 65.9241  17
   0   5  -7 197.173 62.1159  17
   0   5  -7 399.066 78.2327  15
   0   5  -7 202.504 72.1542  14
   0   5   7 260.301 66.8774   7
   0  -5  -7 199.953 62.0418  13
   0   5  -7 116.152 52.4750   7
   0  -5  -7 133.312 61.4251   6
   0   5  -7 100.884 51.4322   4
   0   5  -7 397.381 92.9006  11
   0  -5   7 190.258 70.8091  12
   0  -5   7 153.959 47.2902  10
   0   5   7 204.089 72.0516  19
   0   5   7 209.277 45.7168  20
   0  -5   7 165.869 60.0416  18
   0  -5   7 181.085 42.1123   8
   0   5   7 212.203 81.1121   9
   0  -5  -7 115.559 73.0927   9
   0  -5   7 175.127 54.6567   3
   0  -5   8 17487.7 569.718  17
   0   5  -8 17082.1 571.932  15
   0   5  -8 17833.2 599.015  14
   0   5   8 17571.7 578.805   7
   0  -5  -8 17477.4 593.027  13
   0  -5   8 16791.3 564.649  12
   0  -5  -8 16617.6 607.744   6
   0   5  -8 17284.4 554.354   7
   0   5  -8 17257.8 641.124  11
   0  -5   8 17394.8 545.196   3
   0   5   8 18480.0 612.103   9
   0  -5   8 17410.4 490.519   8
   0   5  -8 17789.9 572.243   4
   0  -5   8 17899.3 591.943  18
   0   5   8 17592.8 646.110  19
   0   5  -9 7816.28 379.884  14
   0   5   9 8422.66 373.499   7
   0  -5   9 7949.64 339.189   3
   0  -5  -9 8608.67 390.113  13
   0  -5   9 8054.88 348.431  12
   0   5  -9 8221.04 349.304   7
   0   5  -9 8207.37 414.011  11
   0   5   9 8092.83 386.844   9
   0  -5   9 7864.18 360.633  18
   0  -5   9 7894.39 353.488  17
   0   5  -9 8208.21 364.419  15
   0   5  -9 8040.14 359.327   4
   0  -5   9 8251.14 295.154   8
   0  -5 -10 19133.7 658.991  13
   0  -5  10 19489.8 599.332  12
   0   5 -10 18622.2 627.821  15
   0   5 -10 18859.8 700.160  11
   0   5 -10 18107.8 417.952   2
   0  -5  10 18193.0 531.984   8
   0   5  10 18882.4 659.913   9
   0  -5  10 17887.5 598.185  17
   0   5 -10 19250.8 666.342  14
   0  -5  10 18030.3 590.715   3
   0   5 -10 18745.6 623.713   4
   0   5  10 17533.1 626.698   7
   0   5 -10 18785.8 611.788   7
   0   5  11 481.160 113.034   9
   0  -5  11 438.630 91.8795  17
   0   5  11 470.549 103.627   7
   0   5 -11 526.632 119.473  14
   0   5 -11 562.746 114.480  15
   0  -5  11 367.986 92.8769  13
   0  -5 -11 405.238 102.855  13
   0   5 -11 443.648 94.9518   7
   0  -5  11 399.996 93.0846   3
   0  -5  11 599.576 101.504  12
   0   5 -11 192.646 100.558  11
   0   5  12 40.9458 64.0087   7
   0   5 -12-43.6605 78.0496  14
   0  -5 -12 21.8422 75.7608  13
   0  -5  12-19.0786 75.8130  13
   0   5 -12 17.7326 59.5532   7
   0   5 -12-25.4802 69.8698  11
   0   5  12-63.7766 73.7373   9
   0  -5  12 41.0996 51.1827   6
   0  -5 -12 23.8648 74.6134   6
   0   5 -12 19.0009 69.9033  15
   0   5  12-26.9820 84.3593  19
   0  -5  12-30.1299 66.6103  17
   0  -5  12-31.9278 70.5852   3
   0   5  13 1733.32 196.994   7
   0   5 -13 2200.70 207.977   7
   0  -5  13 2216.41 196.836   3
   0  -5 -13 2043.46 219.399  13
   0  -5  13 1899.92 201.189  13
   0   5 -13 1908.25 223.643  11
   0  -5 -13 2296.25 235.155   6
   0   5  13 1894.50 231.770  19
   0  -5  13 1756.91 151.546   6
   0  -5  13 2221.84 189.691  17
   0  -5 -13 1874.78 159.565  18
   0   5  13 1572.81 192.298   9
   0   5 -13 2252.17 238.151  14
   0  -5  14 21349.2 714.867   3
   0   5 -14 20282.6 805.389  11
   0   5 -14 20431.8 779.661  14
   0   5 -14 20864.3 730.073   7
   0   5  14 20702.7 768.192   7
   0   5  14 20368.5 834.727  19
   0  -5 -14 20446.2 606.075  18
   0  -5  14 20989.8 691.906  17
   0  -5 -14 19048.9 775.881   6
   0  -5  14 19867.4 622.950   6
   0  -5 -14 20390.6 776.970  13
   0  -5  14 20927.3 756.619  13
   0  -5  15 24.0083 80.6337  13
   0   5  15-25.8427 77.6319   7
   0  -5  15 59.0227 86.9943   3
   0   5 -15 53.7244 101.536  14
   0   5  15 32.3420 97.1540  19
   0  -5 -15 68.4806 52.9835  18
   0  -5  15 66.4927 73.5046  17
   0   5 -15 118.942 106.317  11
   0  -5  15-38.6875 54.7887   6
   0  -5 -15 253.564 111.958   6
   0   5 -15 21.9638 80.8077   7
   0  -5  16 6136.45 319.011   6
   0  -5  16 6594.93 384.429   3
   0   5 -16 6415.45 440.096  11
   0   5 -16 6655.14 432.256  14
   0   5 -16 6825.06 404.378   7
   0   5  16 7146.64 441.893   7
   0   5  16 7060.32 487.708  19
   0  -5 -16 5768.64 267.056  18
   0  -5  16 6452.66 355.892  17
   0  -5 -16 5815.77 418.916   6
   0  -5  16 7417.65 441.022  13
   0  -5  17 1430.89 217.649  13
   0   5  17 1310.01 200.024   7
   0  -5  17 1439.58 190.946   3
   0   5 -17 1693.22 241.011  11
   0   5 -17 1283.91 203.565  14
   0   5  17 1123.09 216.955  19
   0  -5 -17 1045.11 107.315  18
   0  -5  17 1385.54 172.822  17
   0  -5  17 1293.89 155.741   6
   0  -5 -17 1247.58 204.075   6
   0   5 -17 1146.25 182.667   7
   0  -5 -18 856.360 193.967  13
   0   5  18 1048.71 195.592   7
   0  -5  18 795.580 158.080   3
   0   5  18 420.959 173.262  19
   0  -5  18 705.250 169.870  13
   0   5 -18 1110.05 181.252   7
   0  -5 -18 749.311 170.346   6
   0  -5  18 797.347 135.273   6
   0   5 -18 814.382 177.357  11
   0   5 -18 942.632 191.915  14
   0   5  19 161.213 130.866  19
   0   5 -19 344.917 149.633  14
   0  -5 -19 271.805 131.856   6
   0  -5  19 156.401 118.343  13
   0   5  19 339.120 144.152   7
   0   5 -19 458.398 158.963  11
   0  -5 -19 114.077 131.994  13
   0   5  20 7421.49 560.875  19
   0  -5  20 8597.48 541.879  13
   0  -5 -20 7487.40 520.498   6
   0   5 -20 7706.31 528.151  14
   0   5  20 6795.27 504.553   7
   0  -5 -20 6922.48 536.336  13
   0   5 -20 8431.99 560.108  11
   0   5  21 3292.45 389.004  19
   0  -5  21 3722.49 370.311  13
   0   5 -21 3629.45 355.278   7
   0  -5 -21 3351.17 364.578   6
   0   5 -21 3519.76 373.250  14
   0   5  21 3997.66 392.026   7
   0  -5 -21 3519.23 391.974  13
   0   5 -21 3279.01 356.674  11
   0  -6   0 2972.65 204.035  11
   0  -6   0 3334.32 232.105  18
   0   6   0 3357.29 233.994  17
   0  -6   0 2747.39 179.285  15
   0   6   0 3046.59 171.123  10
   0   6   0 3055.23 180.087   5
   0  -6   0 3247.19 206.666  19
   0  -6   0 3210.85 188.171  14
   0  -6   0 2849.18 157.203  16
   0  -6   0 3231.39 188.856   5
   0  -6   0 3100.12 180.708   9
   0  -6   1 34598.4 913.900  19
   0  -6   1 33021.3 943.673  11
   0  -6  -1 33718.4 922.091  11
   0  -6   1 32740.4 970.105  18
   0  -6  -1 33370.0 969.019  18
   0  -6  -1 34398.7 817.075   1
   0   6  -1 34556.1 849.204  10
   0   6   1 33694.6 887.128   5
   0  -6   1 33753.5 889.377  14
   0  -6  -1 34318.7 879.546  14
   0   6  -1 33996.7 966.169  17
   0  -6   1 33643.0 887.317   5
   0  -6   1 33406.2 866.273   9
   0  -6   1 32432.5 869.041  10
   0  -6  -1 32856.5 887.803   9
   0  -6   1 33516.1 858.330  16
   0  -6   1 33518.4 882.967  15
   0   6  -2 38229.3 995.814  14
   0  -6   2 37981.7 996.083  14
   0  -6  -2 37951.5 972.164  14
   0   6  -2 40049.3 1067.04  17
   0  -6  -2 36943.6 884.852  20
   0  -6  -2 37472.6 1064.82  18
   0  -6   2 39517.5 1088.58  18
   0   6  -2 38211.9 1054.75  11
   0  -6  -2 37530.5 1003.90  11
   0   6   2 39891.6 1002.45   5
   0  -6   2 38982.7 987.048   5
   0   6  -2 38774.7 935.846  10
   0   6  -2 38919.2 975.570   3
   0  -6   2 37935.4 995.946  19
   0   6   2 38494.2 1047.33  19
   0  -6   2 38913.6 985.317  16
   0  -6   2 37953.5 984.905  15
   0  -6  -2 38854.3 942.760   1
   0  -6   2 37481.5 961.932  10
   0  -6  -2 38851.4 1008.69   9
   0  -6   3 6244.40 257.209  10
   0  -6   3 6210.68 275.955  19
   0   6   3 6813.23 331.458  19
   0  -6   3 6750.03 339.706  18
   0  -6  -3 5861.39 315.711  18
   0  -6  -3 6329.79 282.430  11
   0   6  -3 6932.28 336.361  11
   0  -6   3 6372.29 280.747  15
   0  -6   3 6485.04 295.192  16
   0   6  -3 6413.66 241.272  10
   0   6  -3 7175.67 332.419  17
   0  -6   3 6479.96 297.305  14
   0  -6  -3 5933.65 263.575  14
   0   6  -3 6805.87 295.586  14
   0  -6  -3 6597.05 265.608   1
   0   6   3 6732.24 294.069   5
   0  -6  -3 6095.02 295.063   9
   0  -6   3 6535.42 275.632   5
   0   6  -3 6286.23 266.527   3
   0   6  -4 428.421 89.3998  14
   0  -6  -4 719.696 107.272   9
   0   6   4 585.157 101.883  19
   0  -6   4 732.721 115.794  18
   0  -6   4 646.649 88.4551  19
   0   6  -4 553.928 104.587  11
   0  -6  -4 645.078 88.2238  11
   0  -6   4 579.097 78.1439  10
   0  -6   4 432.096 43.3429   2
   0   6  -4 768.806 92.8567   3
   0  -6   4 630.961 102.974  16
   0   6   4 504.493 60.7198  16
   0  -6  -4 484.668 80.8406   1
   0   6  -4 551.111 94.7437  17
   0   6   4 589.504 95.0718   5
   0  -6   4 706.013 88.2760   5
   0  -6   5 17161.3 612.042  18
   0   6  -5 17360.6 581.294  17
   0   6  -5 17959.4 572.502  15
   0   6   5 16509.3 446.245  16
   0   6  -5 17982.5 577.672  14
   0  -6  -5 17218.4 557.492  13
   0  -6   5 18246.5 619.902  12
   0   6  -5 17621.2 553.974   4
   0   6  -5 17934.3 542.943   3
   0   6  -5 18550.9 639.927  11
   0  -6  -5 17244.1 522.158  11
   0  -6   5 17515.5 509.007  10
   0  -6   5 17072.0 532.736   5
   0   6   5 17702.2 572.893   5
   0  -6  -5 17282.7 592.153   9
   0   6   5 17020.1 618.717  19
   0  -6   5 17214.8 524.206  19
   0   6   5 17324.1 578.241  10
   0   6  -6 14124.7 509.455  17
   0   6   6 14949.7 392.252  16
   0   6  -6 14154.9 508.680  15
   0   6  -6 15057.3 530.048  14
   0  -6   6 15238.5 422.397   8
   0  -6  -6 14140.3 507.907  13
   0   6  -6 15379.6 492.359   3
   0   6  -6 15369.4 507.432   4
   0  -6   6 15431.6 556.818  12
   0   6  -6 15058.4 580.189  11
   0  -6  -6 13782.3 449.704  11
   0   6  -6 13651.1 466.848   7
   0  -6   6 15262.1 456.594  10
   0   6   6 14243.9 519.257   9
   0  -6  -6 14667.2 546.365   9
   0   6   6 14672.8 517.831   5
   0  -6   6 15217.7 557.406  18
   0   6   6 13781.7 556.362  19
   0   6  -7 19515.8 634.785  17
   0   6  -7 20174.2 649.308  15
   0   6  -7 20984.4 671.568  14
   0   6  -7 20157.5 636.171   4
   0  -6  -7 19690.3 649.763  13
   0  -6   7 21078.6 679.494  12
   0   6  -7 19247.8 710.878  11
   0  -6  -7 19274.1 560.450  11
   0   6  -7 19992.9 611.508   7
   0  -6   7 19977.8 572.941  10
   0  -6   7 20620.3 546.107   8
   0  -6  -7 20778.9 698.790   9
   0  -6   7 19493.3 677.561  18
   0   6   7 20681.8 670.644   9
   0   6   7 20200.0 531.024  20
   0  -6  -8 4344.45 287.457   9
   0  -6   8 4302.32 275.185  18
   0  -6   8 4005.05 257.556  17
   0   6  -8 4630.00 256.864  17
   0   6  -8 4287.91 259.222  15
   0   6  -8 4643.90 281.370  14
   0   6   8 3974.63 249.117   7
   0  -6  -8 4191.37 265.399  13
   0  -6   8 4379.45 270.674  12
   0   6  -8 4131.63 238.092   7
   0  -6  -8 3926.95 193.078  11
   0   6  -8 4401.74 306.445  11
   0  -6   8 3998.59 207.629  10
   0   6   8 4551.65 283.154   9
   0  -6   8 3751.53 189.011   8
   0   6  -8 4245.16 252.170   4
   0   6   8 4158.23 193.655  20
   0  -6   8 4242.11 240.992   3
   0  -6   9 342.080 96.0906  17
   0   6  -9 438.718 103.730  15
   0   6  -9 415.232 110.041  14
   0   6   9 348.992 86.7833   7
   0  -6  -9 346.708 89.8190  13
   0   6  -9 229.150 75.9075   7
   0   6  -9 272.460 76.4832   4
   0   6  -9 527.306 121.418  11
   0  -6   9 541.839 106.407  12
   0  -6   9 376.945 75.3285  10
   0  -6   9 355.850 65.1682   8
   0   6   9 355.323 101.545   9
   0   6   9 356.528 68.6646  20
   0  -6   9 370.555 85.3137   3
   0  -6   9 305.553 91.1834  18
   0   6  10 8463.61 474.548  19
   0  -6  10 8625.83 404.012  17
   0   6 -10 8762.78 413.791  15
   0   6 -10 8570.25 430.593  14
   0   6 -10 8977.07 388.158   7
   0   6  10 8371.21 404.724   7
   0  -6 -10 9223.20 392.835  18
   0  -6  10 8487.55 409.659  18
   0  -6 -10 9470.37 434.043  13
   0  -6  10 9510.62 415.184  13
   0  -6  10 9305.00 402.883  12
   0   6 -10 10321.9 502.349  11
   0  -6 -10 8175.95 445.437   6
   0  -6  10 9495.89 349.613  10
   0   6  10 9066.39 439.595   9
   0   6 -10 9858.42 420.177   4
   0  -6  10 9226.84 387.171   3
   0  -6  10 8550.05 325.531   8
   0   6  10 8867.75 342.208  20
   0  -6  11 37352.9 1045.10  17
   0   6 -11 37591.3 1081.42  15
   0   6 -11 34943.3 1098.44  14
   0   6 -11 37454.2 1042.43   7
   0   6  11 36704.4 1075.46   7
   0  -6 -11 35963.6 1093.11  13
   0  -6  11 37303.7 1031.16  12
   0  -6  11 38500.1 1074.07  13
   0  -6 -11 35834.8 1141.96   6
   0   6 -11 35240.2 1154.69  11
   0   6  11 35194.0 1178.06  19
   0   6  11 37444.9 1106.67   9
   0   6 -11 36931.3 1061.77   4
   0  -6  11 35982.6 1019.61   3
   0  -6 -11 36498.2 1009.94  18
   0  -6  11 36313.6 936.407   8
   0  -6 -12 22651.9 772.588  13
   0  -6  12 20237.3 719.213  13
   0  -6 -12 19236.8 769.693   6
   0   6 -12 20549.2 757.257  14
   0  -6  12 20102.3 677.339   3
   0   6 -12 20573.6 805.806  11
   0  -6  12 20844.0 674.474  12
   0  -6  12 20297.1 695.091  17
   0   6  12 20486.7 822.830  19
   0   6 -12 19497.5 685.590   7
   0   6  12 21374.5 740.373   7
   0   6 -12 18995.8 711.471  15
   0  -6 -12 20344.9 653.740  18
   0   6  12 19362.4 734.131   9
   0   6 -13 1603.68 209.373  14
   0   6  13 1944.32 215.850   7
   0  -6 -13 1831.65 223.118  13
   0  -6  13 1740.27 199.039  13
   0   6 -13 1987.46 204.109   7
   0   6 -13 1737.47 229.916  11
   0  -6 -13 1662.07 164.365  18
   0  -6  13 1683.50 183.629  17
   0  -6 -13 1617.49 216.703   6
   0  -6  13 1641.80 146.712   6
   0   6  13 1986.49 253.268  19
   0   6 -13 1939.84 210.857  15
   0  -6  13 1744.06 183.669   3
   0  -6  14 4283.58 322.006  13
   0  -6 -14 4591.34 351.531  13
   0  -6 -14 5386.95 385.927   6
   0   6 -14 4255.38 343.178  14
   0  -6  14 4427.37 300.893   3
   0   6 -14 4261.91 367.938  11
   0  -6 -14 3844.42 248.317  18
   0  -6  14 4736.59 307.460  17
   0  -6  14 4084.83 242.376   6
   0   6 -14 4313.70 304.437   7
   0   6  14 4882.21 345.070   7
   0   6 -14 4262.14 321.066  15
   0   6  14 5202.33 408.025  19
   0  -6  15 390.948 139.103  13
   0   6  15 449.678 125.815   7
   0   6 -15 308.633 108.350   7
   0   6 -15 199.631 110.801  14
   0   6 -15 484.604 145.725  11
   0  -6 -15 511.381 98.7668  18
   0  -6  15 277.492 96.4874  17
   0   6  15 317.031 118.496  19
   0  -6  15 422.621 91.0738   6
   0  -6 -15 369.393 130.943   6
   0  -6  15 401.679 107.570   3
   0   6 -15 245.635 40.3504   2
   0   6 -15 476.836 144.513  15
   0   6 -16 2001.42 250.799  14
   0   6 -16 1968.27 221.297   7
   0  -6  16 1725.81 223.664  13
   0   6  16 2042.60 251.002   7
   0   6 -16 1620.77 237.474  11
   0   6 -16 873.479 79.8148   2
   0  -6  16 1998.48 212.586   3
   0  -6 -16 1519.02 227.425   6
   0  -6  16 1578.50 156.458   6
   0  -6 -16 1619.93 149.971  18
   0   6  16 1635.12 255.050  19
   0   6  16 946.209 74.5481  21
   0   6 -16 1602.50 229.559  15
   0  -6 -17 10071.3 577.965  13
   0  -6  17 8405.25 391.469   6
   0  -6  17 9370.88 485.211   3
   0   6 -17 9987.75 588.947  11
   0  -6 -17 7789.44 343.814  18
   0  -6 -17 8904.14 552.282   6
   0   6 -17 9488.49 522.373  15
   0   6 -17 8723.03 529.686  14
   0   6  17 9549.71 534.734   7
   0   6 -17 9167.35 484.639   7
   0   6  17 8533.78 583.851  19
   0  -6  17 9339.63 525.130  13
   0   6 -18 3072.16 332.839  11
   0  -6  18 2879.24 224.459   6
   0   6  18 2716.97 335.782  19
   0  -6 -18 2190.10 165.630  18
   0  -6 -18 2579.64 314.543   6
   0   6 -18 2651.05 286.920  15
   0   6 -18 2933.02 327.476  14
   0   6  18 3325.16 330.087   7
   0  -6 -18 2888.35 327.568  13
   0  -6  18 3142.51 316.720  13
   0   6  19 735.060 195.310  19
   0   6 -19 468.906 163.103  14
   0  -6 -19 551.697 163.205   6
   0  -6  19 787.784 173.363  13
   0   6 -19 829.826 201.953  15
   0   6  19 651.593 183.832   7
   0   6 -19 682.361 200.427  11
   0  -6 -19 668.827 196.461  13
   0   6 -20 1293.31 244.591  11
   0   6 -20 1158.35 189.299   1
   0   6  20 1449.54 276.632  19
   0  -6  20 1001.01 208.853  13
   0   6 -20 2017.85 295.007  14
   0   6  20 1526.88 248.080   7
   0  -6 -20 2022.90 297.583   6
   0  -6 -20 1920.81 284.429  13
   0   6 -20 1585.98 255.223  15
   0  -7   0 12.3012 47.7042   9
   0   7   0-20.2373 58.2021  17
   0  -7   0-12.8524 53.4489   5
   0  -7   0 12.1139 53.5628  15
   0  -7   0-24.4303 48.5400  14
   0  -7   0-39.5974 61.9011  18
   0  -7   0-16.6782 47.9664  11
   0   7  -1 2965.61 239.730  17
   0  -7   1 2984.15 192.052   9
   0  -7  -1 3191.60 222.620  11
   0   7   1 3350.45 206.032   5
   0  -7   1 3213.50 203.330   5
   0  -7   1 3254.46 220.630  19
   0  -7  -1 3000.27 144.139  20
   0  -7  -1 2922.88 151.772   1
   0  -7   1 3177.16 206.070  14
   0  -7  -1 3672.45 212.184  14
   0  -7   1 3185.37 201.838  15
   0  -7  -1 3241.22 203.613  15
   0  -7   1 3048.76 182.524  16
   0  -7   1 3299.10 256.656  18
   0  -7  -1 3065.53 244.054  18
   0  -7  -1 3855.88 222.882   9
   0  -7   2 495.789 90.3300  15
   0  -7   2 468.394 83.9104  16
   0  -7   2 366.392 73.4596  10
   0  -7   2 422.657 80.1981   9
   0  -7  -2 641.956 114.728  18
   0  -7  -2 369.597 79.4878  11
   0  -7  -2 337.081 51.9560  20
   0  -7   2 386.700 83.4108  19
   0   7   2 344.260 76.6394   5
   0  -7   2 327.398 76.1329   5
   0  -7  -2 401.658 68.6041   1
   0  -7  -2 420.413 85.7560  14
   0  -7   2 399.431 87.5848  14
   0   7  -2 320.662 83.9834  14
   0   7  -2 608.521 112.166  17
   0   7  -2 600.809 87.5963   3
   0  -7  -2 454.989 90.1658   9
   0  -7   3 685.893 107.608  15
   0  -7   3 671.551 102.351  16
   0  -7   3 661.375 109.944  14
   0  -7  -3 637.960 93.6770  14
   0   7  -3 660.995 106.444  14
   0  -7   3 680.967 92.8011  10
   0  -7  -3 578.337 106.555  18
   0   7   3 530.542 110.707  19
   0  -7  -3 623.652 97.0528  11
   0   7  -3 739.097 100.554   3
   0  -7   3 601.716 95.8248  19
   0  -7  -3 766.806 115.166   9
   0  -7  -3 517.964 80.3649   1
   0  -7   3 626.562 95.6558   5
   0   7   3 558.052 103.507   5
   0   7  -3 742.501 123.302  17
   0  -7  -4 7859.98 394.939  18
   0  -7   4 8799.43 376.865  16
   0  -7  -4 8094.61 331.252  14
   0   7  -4 7923.96 358.518  14
   0   7  -4 7796.79 329.836   3
   0   7   4 8234.30 359.809  10
   0  -7   4 7990.44 319.870  10
   0   7  -4 8074.41 403.186  11
   0  -7  -4 7388.95 333.458  11
   0  -7   4 8921.89 349.939   5
   0  -7   4 7831.34 228.580   2
   0  -7  -4 8223.19 379.378   9
   0   7   4 8410.22 362.284   5
   0   7  -4 7958.79 385.853  17
   0  -7   4 8164.27 338.549  19
   0   7   4 8586.77 413.411  19
   0  -7  -4 8105.84 333.296   1
   0   7  -5 3212.51 237.944  17
   0   7  -5 3190.03 224.479  14
   0   7  -5 3192.31 202.842   3
   0  -7   5 3227.88 236.428  16
   0  -7  -5 2907.74 194.036  14
   0  -7  -5 2893.51 205.449  13
   0  -7   5 3248.86 257.450  12
   0   7  -5 2927.69 248.017  11
   0  -7  -5 2950.71 197.219  11
   0  -7   5 2652.87 186.225  19
   0  -7  -5 3097.22 210.192   1
   0  -7   5 3424.58 209.480   5
   0  -7   5 2965.43 184.985  10
   0   7   5 3313.46 229.559  10
   0  -7  -5 2659.22 224.146   9
   0  -7  -5 2811.35 230.807  18
   0   7   5 3193.27 223.780   5
   0   7  -6 1034.01 141.422  14
   0   7  -6 805.976 125.595  15
   0   7  -6 785.602 107.941   3
   0   7  -6 995.810 126.305   4
   0  -7  -6 1055.26 131.761  13
   0  -7   6 1043.12 156.571  12
   0  -7  -6 1076.89 149.353   9
   0   7  -6 1024.90 151.532  11
   0  -7  -6 797.739 101.970  11
   0  -7   6 939.485 143.729  16
   0   7   6 792.568 75.2535  16
   0  -7  -6 813.355 121.114   1
   0  -7   6 949.975 120.274   5
   0  -7   6 768.582 107.498  19
   0  -7  -6 970.892 140.487  18
   0   7  -6 773.685 127.838  17
   0  -7   6 827.082 101.148  10
   0   7   6 988.601 134.718  10
   0  -7  -7 22236.1 720.079  18
   0   7  -7 22387.0 701.849  17
   0   7   7 19413.9 518.974  16
   0   7  -7 20147.2 687.726  15
   0   7  -7 20800.9 706.834  14
   0   7  -7 20253.5 645.988   3
   0   7  -7 21916.5 678.277   4
   0  -7  -7 20929.0 684.364  13
   0  -7   7 23061.1 745.322  12
   0   7  -7 20577.9 762.910  11
   0  -7  -7 19570.2 601.105  11
   0   7  -7 20360.9 631.830   7
   0  -7   7 21307.5 610.210  10
   0  -7   7 21604.1 647.031   5
   0  -7   7 19487.0 607.324  19
   0  -7   7 20329.4 564.523   8
   0  -7  -7 20620.8 728.641   9
   0   7   7 20808.4 699.152   9
   0   7   7 20598.8 709.147  10
   0   7  -8 14981.3 567.914  15
   0   7  -8 15092.8 584.554  14
   0   7   8 14687.7 540.875   7
   0  -7  -8 14361.9 601.399   9
   0  -7  -8 15185.3 566.400  13
   0  -7   8 15125.0 584.402  12
   0   7  -8 15084.5 631.987  11
   0  -7  -8 13571.9 460.080  11
   0   7  -8 14787.9 512.310   7
   0  -7   8 13803.0 472.694  10
   0   7   8 16255.9 590.317   9
   0  -7   8 14773.5 447.663   8
   0   7   8 14217.2 399.218  16
   0   7  -8 14775.2 547.842  17
   0  -7  -8 14939.3 567.293  18
   0   7  -8 16194.9 559.024   4
   0   7  -9 9888.31 427.863  17
   0   7  -9 10393.0 456.314  15
   0   7  -9 11084.6 487.073  14
   0   7   9 10152.2 436.322   7
   0  -7   9 10329.4 347.684   8
   0  -7  -9 9062.92 435.714  13
   0  -7   9 10002.0 457.891  12
   0  -7  -9 9553.76 343.161  11
   0   7  -9 10489.9 517.444  11
   0  -7  -9 9951.78 499.196   6
   0   7  -9 9716.42 400.593   7
   0  -7   9 9516.66 365.880  10
   0   7   9 10165.6 332.449  20
   0   7   9 11025.6 541.315  19
   0   7  -9 7795.72 247.307   1
   0   7   9 10296.8 465.269   9
   0  -7  -9 10449.9 448.154  18
   0   7  -9 10775.7 443.765   4
   0  -7 -10 8417.37 404.696  18
   0  -7  10 8328.61 322.553   8
   0   7 -10 9258.72 441.873  15
   0   7 -10 8648.04 441.927  14
   0   7  10 8769.80 416.613   7
   0  -7 -10 9075.67 440.446  13
   0  -7  10 8686.11 403.690  13
   0  -7 -10 7460.71 302.073  11
   0   7 -10 9505.47 500.936  11
   0  -7 -10 8370.78 468.009   6
   0   7 -10 9273.11 394.829   7
   0  -7  10 9237.61 355.027  10
   0   7  10 8657.64 436.319   9
   0   7  10 8536.90 315.546  20
   0   7 -10 8868.61 411.666   4
   0   7  10 9034.83 498.965  19
   0   7 -10 7282.36 254.935   1
   0  -7  11 879.409 143.152  17
   0  -7  11 690.680 100.504   8
   0   7 -11 758.852 150.224  14
   0   7 -11 532.372 136.268  15
   0   7 -11 840.465 138.258   4
   0   7  11 754.270 136.354   7
   0  -7 -11 871.799 146.877  13
   0  -7  11 471.030 116.200  13
   0  -7 -11 450.183 72.9399  11
   0   7 -11 584.818 146.193  11
   0   7 -11 735.568 123.847   7
   0  -7  11 660.846 104.723  10
   0   7 -11 463.523 71.6092   1
   0  -7 -11 695.978 155.077   6
   0  -7 -11 524.766 113.181  18
   0  -7  11 514.883 104.606   3
   0   7  11 738.239 162.726  19
   0   7  11 550.456 91.8105  20
   0  -7 -12 4842.38 299.859  18
   0  -7  12 4134.20 294.538  17
   0   7 -12 4752.55 331.905  15
   0   7 -12 4645.96 339.271  14
   0   7  12 4194.05 307.790   7
   0   7 -12 4537.26 294.961   7
   0   7  12 4776.23 382.930  19
   0  -7 -12 4947.19 338.620  13
   0  -7  12 4237.74 303.302  13
   0  -7 -12 4266.14 349.282   6
   0   7 -12 3918.98 349.153  11
   0  -7 -12 3698.02 188.850  11
   0  -7  12 4404.06 254.780  10
   0   7 -12 3442.51 194.950   1
   0  -7  12 4700.32 298.943   3
   0  -7  12 4462.09 234.034   8
   0   7 -12 4384.27 302.990   4
   0   7  12 4034.86 241.862  20
   0   7 -13 10852.6 523.542  15
   0   7 -13 10358.0 535.023  14
   0   7  13 10874.7 520.323   7
   0   7 -13 10860.7 483.536   7
   0  -7  13 10230.0 493.241  17
   0  -7 -13 11576.5 552.337  13
   0  -7  13 10663.8 505.827  13
   0  -7 -13 10276.1 562.772   6
   0   7 -13 11597.5 600.295  11
   0  -7  13 11279.3 429.054  10
   0  -7 -13 10302.6 455.192  18
   0  -7  13 10877.9 478.056   3
   0   7  13 10176.5 589.019  19
   0   7  13 10614.1 423.647  20
   0   7 -13 9366.79 364.644   1
   0  -7  14 1722.61 199.014   3
   0   7 -14 1567.33 225.269  14
   0   7 -14 1581.16 218.505  15
   0   7  14 1571.12 211.523   7
   0  -7  14 2148.93 231.943  13
   0   7 -14 2208.79 268.380  11
   0   7  14 1732.82 173.161  20
   0  -7  14 1610.55 165.551  10
   0  -7 -14 1665.84 178.206  18
   0   7 -14 1559.86 189.969   7
   0   7 -14 1622.14 149.795   1
   0   7  14 1877.61 266.253  19
   0  -7 -14 1442.36 226.932   6
   0  -7  14 1997.98 163.602   6
   0   7 -15 2629.86 289.928  14
   0   7 -15 2409.19 240.244   7
   0   7 -15 3070.91 323.457  11
   0  -7  15 3040.85 284.598  13
   0   7  15 2627.32 271.282   7
   0  -7  15 2892.90 257.357   3
   0  -7 -15 2745.33 223.298  18
   0   7 -15 2378.68 192.227   1
   0   7  15 3040.49 334.062  19
   0   7 -15 2647.97 272.672  15
   0  -7  15 2330.54 185.018   6
   0  -7 -15 2450.27 287.429   6
   0   7 -16 4545.40 387.247  14
   0   7  16 5062.51 378.986   7
   0   7 -16 4684.38 339.695   7
   0  -7  16 4788.44 369.702  13
   0  -7 -16 4546.58 389.654  13
   0   7 -16 4142.61 393.609  11
   0  -7  16 5189.08 341.929   3
   0   7 -16 4089.11 259.611   1
   0   7  16 4435.24 422.184  19
   0   7 -16 4975.41 379.769  15
   0  -7 -16 4139.39 271.403  18
   0  -7  16 4392.06 253.497   6
   0  -7 -16 4951.38 410.430   6
   0  -7  17 5035.30 388.036  13
   0   7  17 4999.39 395.840   7
   0   7 -17 4604.85 346.092   7
   0  -7 -17 4728.74 416.194  13
   0  -7  17 4406.93 271.007   6
   0   7  17 4656.66 443.945  19
   0   7 -17 4908.44 389.064  15
   0  -7 -17 4120.14 261.739  18
   0  -7  17 4975.44 354.100   3
   0   7 -17 4975.45 411.572  14
   0  -7 -17 5059.22 425.411   6
   0   7 -17 4684.80 424.055  11
   0   7 -17 4049.41 271.926   1
   0  -7 -18-38.3561 124.449  13
   0  -7  18 59.9729 116.288  13
   0   7  18 131.198 113.768   7
   0   7  18 43.9883 120.623  19
   0   7 -18 35.7297 127.746  14
   0  -7 -18-38.2128 114.787   6
   0   7 -18 39.1695 135.862  11
   0   7 -18 63.9992 117.727  15
   0   7 -19 489.541 176.167  14
   0  -7 -19 357.622 154.460   6
   0  -7  19 445.452 146.382  13
   0   7  19 460.523 195.923  19
   0   7 -19 642.047 183.301  15
   0   7  19 731.373 184.007   7
   0  -7 -19 529.744 176.996  13
   0  -8   0 4249.30 261.966  15
   0  -8   0 4708.56 269.564  14
   0   8   0 5404.73 350.032  17
   0  -8   0 4972.92 272.762   9
   0  -8  -1 6453.33 347.300  11
   0   8   1 7501.62 317.718  10
   0   8   1 6804.94 320.470   5
   0  -8   1 5901.63 304.163  15
   0  -8  -1 6528.88 312.622  15
   0  -8   1 6108.62 309.792   5
   0   8  -1 6102.47 376.761  17
   0   8   1 6216.26 384.635  17
   0  -8   1 6368.30 283.771  16
   0  -8   1 6932.39 316.230   9
   0  -8   1 6537.20 321.472  14
   0  -8  -1 6086.86 304.599  14
   0  -8  -1 5947.57 228.062  20
   0  -8  -1 6128.73 320.041   9
   0  -8  -2 1180.89 99.7063  20
   0  -8   2 1852.39 171.604  19
   0   8   2 1613.52 155.190  10
   0  -8  -2 1309.71 156.315  11
   0  -8   2 1690.07 153.753   9
   0  -8  -2 1793.59 176.407   9
   0  -8  -2 1338.83 118.753   1
   0  -8   2 1468.45 141.479  16
   0  -8   2 1482.48 157.523  15
   0  -8   2 1723.24 161.578   5
   0   8   2 1571.28 156.889   5
   0   8  -2 1802.54 203.596  17
   0  -8  -2 1593.73 156.225  15
   0  -8   2 1414.35 155.366  14
   0  -8  -2 1710.28 158.247  14
   0   8  -2 1451.36 145.588   3
   0  -8  -3 1107.74 130.106  14
   0  -8   3 929.160 136.643  14
   0   8   3 1338.49 146.103  10
   0  -8   3 1305.18 129.058   9
   0  -8   3 1007.48 123.528  10
   0   8  -3 1134.98 146.076  14
   0   8  -3 1277.59 172.537  17
   0  -8   3 1226.20 142.218  19
   0  -8  -3 1171.68 141.057  11
   0  -8  -3 986.529 137.054   9
   0   8  -3 1107.09 132.528   3
   0  -8   3 1204.25 136.347  16
   0  -8   3 1099.06 134.334  15
   0  -8   3 1182.22 135.067   5
   0  -8  -3 1307.69 124.779   1
   0  -8  -4 2439.26 190.584  13
   0  -8   4 2630.95 188.378  10
   0   8   4 2629.90 211.555  10
   0  -8   4 2382.62 198.476  16
   0   8  -4 2513.84 192.145   3
   0  -8  -4 2130.20 190.496  11
   0  -8   4 2206.38 186.887  19
   0  -8   4 2227.74 114.275   2
   0   8  -4 2629.37 240.583  17
   0  -8  -4 2484.84 221.784   9
   0  -8  -4 2237.94 183.581  14
   0   8  -4 2551.48 213.113  14
   0  -8  -4 2805.16 192.178   1
   0  -8   4 2691.58 207.885   5
   0  -8  -5 13627.6 510.064  13
   0  -8   5 13067.3 486.720  19
   0   8  -5 15237.0 514.295   3
   0  -8   5 12821.9 593.825  18
   0  -8  -5 13391.6 497.498  11
   0   8  -5 13115.3 586.487  11
   0  -8  -5 14446.2 570.447   9
   0  -8  -5 13604.3 494.931   1
   0   8  -5 13714.8 564.921  17
   0  -8   5 13904.6 541.030  16
   0  -8   5 13603.0 497.262   5
   0  -8  -5 13648.4 487.462  14
   0   8  -5 14315.4 544.295  14
   0   8   5 13634.0 536.551  10
   0  -8   5 13929.5 478.916  10
   0   8  -6 11449.4 501.032  14
   0  -8  -6 11094.0 439.856  14
   0  -8   6 10592.4 430.333  19
   0  -8  -6 12278.5 486.262  13
   0   8  -6 12568.6 484.411   4
   0   8  -6 12599.5 470.185   3
   0   8  -6 11695.9 512.397  17
   0   8  -6 12471.2 564.822  11
   0  -8  -6 11285.0 440.141  11
   0  -8  -6 11302.1 465.841   1
   0  -8   6 11897.1 461.820   5
   0  -8   6 12908.8 580.005  18
   0  -8  -6 12827.9 541.638   9
   0  -8   6 11280.9 503.176  16
   0   8   6 11250.1 494.667  10
   0  -8   6 12870.0 442.475  10
   0   8  -7 20620.0 724.468  17
   0  -8   7 21586.0 754.428  16
   0   8  -7 20636.7 733.727  14
   0  -8   7 21902.2 805.300  18
   0  -8  -7 21185.5 708.053  13
   0   8  -7 20676.6 648.394   7
   0  -8  -7 19085.3 628.928  11
   0   8  -7 20072.7 790.499  11
   0   8  -7 22126.3 689.722   3
   0   8  -7 21492.3 702.917   4
   0  -8   7 21641.3 641.470  10
   0  -8  -7 20711.5 699.904   1
   0  -8  -7 21489.4 770.839   9
   0  -8   7 20638.3 583.038   8
   0   8   7 20794.3 807.694  19
   0  -8   7 20576.6 642.837  19
   0   8   7 20656.9 736.084  10
   0  -8   8 3891.78 304.863  18
   0   8  -8 3556.48 265.618  17
   0   8  -8 3841.06 282.772  15
   0   8   8 2296.88 140.232  16
   0   8  -8 3798.51 283.201  14
   0   8   8 3449.77 246.666   7
   0  -8  -8 3759.71 269.381  13
   0   8  -8 2647.92 208.339   7
   0  -8  -8 3718.39 306.959   6
   0   8  -8 3483.82 248.874   4
   0  -8  -8 2774.77 195.952  11
   0   8  -8 3516.34 304.616  11
   0  -8   8 3432.11 214.394  10
   0   8   8 3683.26 285.241  10
   0  -8   8 3038.39 183.397   8
   0   8   8 3841.30 284.264   5
   0   8   8 3148.93 302.642  19
   0  -8   8 3027.95 208.785  19
   0  -8  -8 3637.37 294.997   9
   0   8  -9 63.8832 95.9494  15
   0   8  -9 114.014 88.4300  14
   0   8   9 18.4190 67.7650   7
   0   8  -9 18.9367 69.6693   4
   0  -8  -9 61.9099 71.5814  13
   0  -8   9 17.1907 74.5355  13
   0  -8  -9-28.0929 91.1501   6
   0   8  -9-15.2963 54.6918   7
   0  -8  -9 10.7401 49.2836  11
   0   8  -9-29.1995 75.9618  11
   0   8  -9 176.192 98.9866  17
   0  -8   9 67.4899 50.8576   8
   0   8   9 70.9394 84.5449  10
   0  -8   9 37.9155 60.0292  10
   0  -8   9 51.9903 81.2759  18
   0  -8   9 60.9333 54.9132  19
   0   8   9 30.3421 101.903  19
   0   8   9 23.0305 36.8283  16
   0   8   9-69.5044 75.1718   5
   0   8  10 1003.82 94.9194  16
   0   8 -10 2132.34 228.455  14
   0   8 -10 1454.74 198.482  15
   0   8  10 1896.64 197.077   7
   0   8 -10 1589.13 185.757   4
   0  -8 -10 1782.79 200.794  13
   0  -8  10 1518.90 179.453  13
   0   8 -10 1647.39 174.886   7
   0   8 -10 1190.38 202.257  11
   0  -8 -10 1361.03 127.239  11
   0  -8  10 1675.75 156.373  10
   0  -8 -10 1557.93 224.403   6
   0   8  10 1882.79 220.528   5
   0  -8  10 1545.73 148.773  19
   0   8  10 1815.43 241.216  19
   0  -8  10 1719.99 215.471  18
   0  -8  10 1539.44 141.037   8
   0   8  10 1981.00 234.263  10
   0   8 -11 10990.9 546.066  14
   0   8  11 11871.0 516.912   7
   0   8 -11 10908.2 463.983   7
   0  -8 -11 10868.9 538.263   1
   0  -8 -11 11028.2 527.371  13
   0  -8  11 10597.4 490.769  13
   0   8 -11 11380.4 604.294  11
   0  -8 -11 10369.7 370.086  11
   0  -8 -11 12085.4 603.820   6
   0  -8  11 11571.7 434.780  10
   0   8  11 10923.1 381.655  20
   0   8  11 11209.8 602.170  19
   0   8 -11 11845.6 545.393  15
   0   8 -11 11315.0 500.807   4
   0   8  11 11464.7 543.736   5
   0  -8  11 11258.0 400.231   8
   0   8  12 136.452 90.3725   7
   0   8 -12 7.00482 33.4129   1
   0  -8 -12-82.8845 98.7805   1
   0   8 -12 163.977 113.655  14
   0   8 -12-49.8173 107.998  15
   0  -8  12 63.2897 85.8066  13
   0  -8 -12 24.9779 106.110  13
   0   8 -12 111.323 86.6419   7
   0   8 -12-33.2428 91.1578  11
   0  -8 -12 46.2798 51.8120  11
   0  -8  12 27.6225 64.4966  10
   0  -8  12 42.7732 64.9104   8
   0   8  12 31.0663 60.2397  20
   0   8  12 108.411 110.235   5
   0   8 -12-21.9888 85.2734   4
   0  -8 -12 64.3240 104.352   6
   0   8  12 34.8520 95.5704  19
   0  -8  13 2341.23 195.491  10
   0  -8 -13 2251.44 281.362   6
   0   8 -13 2229.91 256.030  15
   0   8 -13 2055.20 253.520  14
   0   8  13 2239.22 178.188  20
   0   8  13 1942.33 278.639  19
   0   8 -13 1738.61 120.448   1
   0  -8 -13 2105.86 255.736   1
   0   8 -13 2114.11 270.645  11
   0   8 -13 2022.15 202.544   7
   0  -8  13 2593.96 250.453  13
   0   8  13 2433.39 246.315   7
   0  -8  14 2280.72 243.833  13
   0   8 -14 1857.61 206.786   7
   0   8 -14 2416.22 294.775  11
   0   8  14 1946.65 185.219  20
   0   8  14 2432.45 309.796  19
   0  -8  14 2122.30 188.683  10
   0  -8  14 1843.39 167.226   6
   0  -8 -14 2660.95 302.036   6
   0  -8  14 2602.04 238.855   3
   0  -8 -14 2128.41 261.897   1
   0   8 -14 1608.42 132.121   1
   0   8 -14 1938.75 249.756  15
   0   8 -14 2692.81 292.574  14
   0   8  14 2183.81 240.245   7
   0   8 -15 3296.80 339.196  14
   0   8  15 3248.27 304.910   7
   0   8 -15 3251.13 276.376   7
   0  -8 -15 3321.01 327.295  13
   0   8 -15 3263.38 351.917  11
   0  -8  15 3822.11 315.428  13
   0   8  15 2916.68 341.442  19
   0  -8  15 3207.66 240.292  10
   0  -8  15 3213.72 217.800   6
   0  -8 -15 3030.51 327.941   6
   0  -8  15 3281.65 276.754   3
   0   8 -15 3622.69 340.540  15
   0  -8 -15 3086.01 326.091   1
   0   8 -15 2398.32 174.826   1
   0   8  15 3539.94 234.416  20
   0  -8 -16 5154.45 427.755  13
   0  -8  16 5809.29 414.049  13
   0   8 -16 5139.50 365.475   7
   0   8  16 5516.84 418.308   7
   0   8  16 5774.55 481.235  19
   0   8 -16 6306.88 491.188  11
   0  -8  16 5868.54 327.827  10
   0  -8 -16 5746.43 470.455   6
   0  -8  16 5874.50 377.647   3
   0   8 -16 6132.57 452.192  14
   0  -8 -16 6139.84 469.349   1
   0   8 -16 4929.20 261.867   1
   0   8 -16 4996.89 407.079  15
   0  -8 -17 2162.66 295.711  13
   0   8  17 3144.27 314.104   7
   0   8  17 2711.95 348.799  19
   0   8 -17 2138.04 307.470  11
   0  -8  17 2490.09 231.698  10
   0   8 -17 2583.71 314.044  14
   0   8 -17 2364.81 260.791   7
   0  -8 -17 2218.83 304.103   6
   0   8 -17 2311.41 294.008  15
   0  -8 -17 2608.25 328.419   1
   0  -8  17 3215.30 318.272  13
   0   8 -18 2300.74 313.666  14
   0   8 -18 2091.77 290.422  15
   0   8  18 2033.04 276.498   7
   0  -8 -18 2387.57 322.568   6
   0   8  18 2416.17 342.603  19
   0   8  18 2334.69 227.244  20
   0  -8 -18 2032.89 302.671   1
   0  -8 -18 1786.18 279.169  13
   0  -8  18 2487.77 289.453  13
   0  -9   0 50.3158 68.2158   9
   0  -9   0-28.2994 69.4083  18
   0   9   0 55.3928 96.0665  17
   0  -9   0 31.0719 63.1887  14
   0  -9   0 15.2367 78.1652  15
   0   9   0-13.8677 55.1068  10
   0  -9   0 7.39634 39.5370  20
   0  -9   1 4048.09 259.498   9
   0  -9   1 3880.58 329.771  18
   0  -9  -1 4014.42 331.091  18
   0  -9   1 4020.00 262.004  15
   0  -9  -1 4164.74 261.314  15
   0   9   1 4582.88 350.542  17
   0   9  -1 3794.86 319.105  17
   0  -9  -1 3047.53 171.602  20
   0   9  -1 3927.30 234.274  10
   0   9   1 4192.66 256.456  10
   0  -9   1 4115.24 267.953  14
   0  -9  -1 4067.44 261.096  14
   0  -9  -1 4126.73 275.424   9
   0   9  -2 127.397 84.0547   3
   0   9   2 262.328 121.255  17
   0   9  -2 315.848 127.115  17
   0  -9   2 100.476 78.2614  14
   0  -9  -2 15.3326 160.129  15
   0  -9  -2 89.2247 104.806  14
   0  -9  -2 249.802 104.957  18
   0  -9   2 143.505 93.1737  18
   0  -9   2 216.991 117.978  15
   0  -9   2 142.542 70.2430  16
   0   9  -2 194.952 65.2064  10
   0   9   2 79.8196 67.8886  10
   0  -9   2 195.811 83.6907   9
   0  -9  -2 187.976 99.1991   9
   0  -9  -3 10865.9 487.795   9
   0  -9  -3 9951.65 436.180  15
   0  -9   3 10341.9 429.400  16
   0  -9  -3 11837.9 567.119  18
   0  -9   3 11584.8 576.056  18
   0   9   3 9998.04 440.938  10
   0   9  -3 12154.2 458.045   3
   0  -9   3 10258.5 422.879   9
   0   9  -3 11213.3 540.238  17
   0  -9  -3 10412.8 380.235   1
   0  -9   3 10277.1 327.306   2
   0  -9  -3 10502.6 433.420  14
   0  -9   3 9947.12 455.991  14
   0  -9  -4 4854.21 285.632  13
   0  -9   4 4277.47 279.487  19
   0   9  -4 4392.25 273.987   3
   0  -9  -4 4560.92 297.162  11
   0  -9  -4 4853.41 260.249   1
   0  -9   4 4618.49 174.227   2
   0   9  -4 4928.80 345.620  17
   0   9   4 4964.78 306.017  10
   0  -9   4 4156.52 261.613  10
   0  -9   4 4804.20 270.140   9
   0  -9  -4 4476.13 313.289   9
   0   9  -4 5029.18 316.586  14
   0  -9  -4 4858.46 282.203  14
   0  -9   4 4692.00 293.360  16
   0  -9  -4 4640.23 351.819  18
   0  -9   4 5019.43 375.189  18
   0   9  -5 727.614 152.114  17
   0  -9   5 280.646 90.4476  19
   0  -9  -5 560.138 111.743  13
   0  -9  -5 472.763 102.360  14
   0   9  -5 503.806 124.122  14
   0  -9   5 642.432 129.075  16
   0   9   5 595.946 147.161  19
   0  -9   5 559.724 142.714  18
   0  -9  -5 458.844 130.841  18
   0  -9  -5 596.996 115.638  11
   0   9  -5 611.556 111.639   3
   0   9   5 743.112 132.057   5
   0  -9  -5 767.907 148.327   9
   0  -9   5 633.222 110.445  10
   0   9   5 729.640 129.635  10
   0  -9  -5 543.136 102.432   1
   0  -9  -6 5215.47 305.712  14
   0   9  -6 5537.24 351.858  14
   0  -9   6 5569.21 399.548  18
   0  -9  -6 5816.95 394.568  18
   0  -9  -6 5748.01 334.973  13
   0   9  -6 5528.18 323.980   4
   0   9  -6 6369.39 332.421   3
   0  -9   6 5474.75 348.177  16
   0  -9  -6 5173.52 304.566  11
   0  -9   6 5110.12 296.221  19
   0   9   6 6120.43 411.877  19
   0  -9  -6 5317.90 310.759   1
   0   9   6 6139.35 360.052   5
   0  -9   6 5660.68 295.050  10
   0   9   6 6092.48 360.317  10
   0  -9  -6 5688.79 372.847   9
   0   9  -6 5913.73 374.436  17
   0  -9  -7 25255.8 794.796  14
   0   9  -7 26625.2 894.914  14
   0  -9  -7 26771.0 852.681  13
   0  -9   7 25490.4 715.687   8
   0   9  -7 25319.3 775.958   7
   0  -9  -7 25236.9 946.617   6
   0   9  -7 27172.9 832.387   3
   0   9  -7 27164.4 850.329   4
   0  -9  -7 25040.2 786.558  11
   0   9  -7 27758.4 910.132  17
   0   9   7 26279.9 978.158  19
   0  -9   7 24942.7 779.353  19
   0   9   7 29150.0 916.280   5
   0  -9   7 27075.7 785.538  10
   0   9   7 26630.5 890.320  10
   0  -9  -7 27030.1 939.373  18
   0  -9   7 27840.8 988.769  18
   0  -9  -7 26233.6 925.895   9
   0   9   8-24.4715 87.4937   5
   0   9   8-18.0278 68.1421   7
   0  -9   8 10.0259 52.8843   8
   0  -9  -8-20.5222 77.5702  13
   0   9  -8-23.9125 113.573  14
   0  -9  -8 15.1001 75.2196  14
   0  -9  -8 59.6155 103.390   6
   0   9  -8 74.9153 66.2495   7
   0   9  -8 78.8884 78.3711   4
   0   9  -8-30.6223 88.0695  11
   0  -9  -8-26.9078 62.8267  11
   0  -9   8 41.6476 70.1944  10
   0   9   8 23.7351 74.2090  10
   0  -9  -8-27.0432 93.8015   9
   0  -9  -8 104.230 101.050  18
   0  -9   8 29.7823 81.6677  18
   0   9   8 63.8057 99.7453  19
   0   9  -8 68.1724 94.5023  17
   0  -9   8 54.3515 61.2252  19
   0   9  -9 4614.01 332.541  17
   0  -9   9 5105.67 259.963   8
   0   9  -9 5644.40 381.395  14
   0   9   9 5121.71 322.641   7
   0  -9  -9 4878.95 338.358  13
   0  -9   9 5382.41 333.048  13
   0   9  -9 4886.79 291.022   7
   0  -9  -9 5507.55 405.501   6
   0  -9  -9 4433.63 263.339  11
   0   9  -9 4371.08 382.444  11
   0  -9   9 5221.54 292.583  10
   0  -9   9 5456.49 328.493   5
   0   9   9 6336.17 393.751   5
   0   9  -9 5015.12 332.856   4
   0  -9   9 5392.23 397.949  18
   0  -9  -9 5822.31 389.913  18
   0  -9   9 4831.10 283.420  19
   0   9   9 6221.83 449.105  19
   0   9   9 5499.93 370.701  10
   0  -9 -10 8770.02 486.333  18
   0  -9  10 10769.9 564.834  18
   0   9 -10 9022.19 469.062  17
   0   9 -10 10474.4 510.828  15
   0   9 -10 9214.33 505.017  14
   0   9  10 9348.30 458.482   7
   0  -9 -10 9573.88 499.184   1
   0  -9 -10 9058.44 476.031  13
   0  -9  10 9381.82 455.741  13
   0   9 -10 8685.13 408.508   7
   0  -9 -10 9805.42 563.336   6
   0  -9 -10 8153.25 359.123  11
   0   9 -10 9298.16 554.908  11
   0  -9  10 8966.26 392.447  10
   0  -9  10 9572.44 445.925   5
   0  -9  10 8750.60 362.952   8
   0   9  10 8951.53 556.974  19
   0  -9  10 7952.57 371.775  19
   0   9  10 9224.72 502.403   5
   0   9 -10 9813.03 465.797   4
   0   9  10 9264.46 503.728  10
   0  -9  11 3874.30 233.017   8
   0   9 -11 3927.08 329.966  15
   0   9 -11 4629.56 360.631  14
   0   9  11 3648.15 297.872   7
   0   9 -11 4254.06 281.154   7
   0  -9 -11 3845.12 324.855   1
   0  -9 -11 4318.11 336.634  13
   0  -9  11 3789.51 297.796  13
   0  -9 -11 3890.23 360.136   6
   0  -9 -11 3271.82 210.592  11
   0   9 -11 3970.22 374.416  11
   0  -9  11 3741.91 250.820  10
   0  -9  11 3587.50 285.174   5
   0   9  11 3665.60 371.478  19
   0  -9  11 3746.94 244.761  19
   0   9  11 4372.50 347.767   5
   0   9 -11 4295.51 315.274   4
   0  -9 -11 4471.95 332.935  18
   0   9  11 4592.03 361.257  10
   0  -9  12 479.870 131.246  13
   0   9 -12 298.896 101.427   7
   0   9  12 398.805 125.612   7
   0  -9 -12 314.376 135.936   1
   0   9 -12 215.228 128.460  11
   0  -9  12 324.195 94.1860  10
   0   9  12 329.423 113.431  10
   0  -9 -12 422.960 143.543   6
   0  -9  12 415.569 88.2466   8
   0   9 -12 441.865 138.446   4
   0   9  12 325.250 135.870   5
   0   9 -12 300.591 136.319  15
   0   9 -12 500.601 155.494  14
   0  -9  12 293.479 83.8137  19
   0  -9 -12 458.684 130.936  18
   0   9  12 230.864 125.056  19
   0   9  13-150.092 97.0085   7
   0   9  13-31.4532 105.632  10
   0   9 -13-37.2211 111.806  11
   0   9 -13 39.4881 78.4573   7
   0  -9  13 69.5074 82.8365  13
   0  -9  13 45.3660 70.6148  10
   0   9 -13-31.0589 120.445  14
   0   9 -13 114.776 121.895  15
   0  -9 -13 93.9448 86.4045  18
   0   9  13 80.4734 120.865  19
   0  -9  13 23.9601 64.8751  19
   0   9  13-30.9629 96.8057   5
   0   9 -13-48.8120 84.6534   4
   0  -9 -13 30.6291 83.9890   1
   0  -9 -13-36.6873 110.203   6
   0   9  14 1600.85 216.485   7
   0   9  14 1617.48 242.325  10
   0   9 -14 1853.13 278.528  11
   0   9 -14 1777.56 205.291   7
   0  -9  14 2060.01 241.554  13
   0  -9 -14 1789.07 248.992  13
   0  -9  14 1705.77 183.175  10
   0   9 -14 1866.02 253.426  14
   0   9 -14 2081.06 270.530  15
   0  -9 -14 1767.37 212.111  18
   0   9  14 1761.55 281.795  19
   0   9  14 1554.31 232.795   5
   0  -9 -14 1635.43 248.398   1
   0  -9 -14 1942.45 270.849   6
   0   9 -15 22.0680 87.6921   7
   0   9  15-34.5569 116.056  10
   0  -9 -15-68.1184 135.342  13
   0  -9  15-77.7114 107.725  13
   0   9 -15 40.0164 159.014  11
   0  -9  15-15.9465 81.8065  10
   0   9  15 33.8345 117.357   5
   0   9 -15-68.9363 130.281  14
   0   9 -15 31.6814 119.748  15
   0   9  15-87.7804 147.401  19
   0  -9 -15-43.4099 97.7976  18
   0  -9 -15 79.1577 160.976   6
   0   9  15 85.0151 91.9448   7
   0  -9 -15 69.6670 116.985   1
   0  -9 -16 16133.6 806.432   1
   0  -9  16 17068.5 616.354  10
   0   9  16 15913.5 878.473  19
   0  -9 -16 16938.5 842.939   6
   0  -9 -16 15575.7 788.366  13
   0  -9  16 18173.0 768.564  13
   0   9  16 16706.4 794.978   5
   0   9 -16 16480.4 776.487  15
   0   9 -16 17453.7 816.199  14
   0   9  16 15343.3 724.340   7
   0   9 -16 14760.8 661.496   7
   0  10   0 10208.0 567.405  17
   0 -10   0 9449.79 334.736  20
   0 -10   0 11058.5 588.067  18
   0 -10   0 10154.4 464.210   9
   0  10   0 9800.59 417.722  10
   0  10  -1 19240.7 677.741   3
   0  10   1 18607.0 815.293  17
   0  10  -1 20253.0 826.409  17
   0  10   1 18364.0 647.551  10
   0  10  -1 20552.8 639.194  10
   0 -10   1 21789.3 868.231  18
   0 -10  -1 20882.8 847.067  18
   0 -10  -1 18658.3 666.398  14
   0 -10  -1 18448.6 527.121  20
   0 -10   1 21022.8 701.327   9
   0 -10  -1 21288.7 731.662   9
   0  10  -2 4223.91 281.372   3
   0  10   2 3890.51 359.837  17
   0  10  -2 4144.20 356.349  17
   0 -10  -2 3806.61 268.314  14
   0 -10  -2 3644.99 279.000   9
   0 -10   2 4100.04 356.360  18
   0 -10  -2 4377.08 363.429  18
   0 -10   2 4443.95 281.841   9
   0  10  -2 3918.81 242.898  10
   0  10   2 4437.87 284.108  10
   0 -10  -3-16.2202 67.4611  13
   0 -10   3 32.9307 74.1956   9
   0 -10  -3 67.1297 97.0226   9
   0  10   3 135.948 117.889  17
   0  10  -3 117.817 95.5702  17
   0  10   3 92.9473 73.8758  10
   0 -10   3-19.6294 96.2924   5
   0  10  -3-90.2257 116.050   3
   0 -10   3 100.095 49.7862   2
   0 -10   3 45.0830 66.4528  16
   0 -10   3 66.1588 103.428  18
   0 -10  -3 156.821 124.636  18
   0 -10  -3 48.7070 123.543  14
   0  10   3 61.9573 78.0674   5
   0 -10   4 12819.3 515.113  16
   0 -10  -4 13342.0 512.913  13
   0 -10  -4 12600.3 571.662   9
   0  10  -4 13057.4 513.443   3
   0  10  -4 12385.6 603.872  17
   0 -10   4 12344.1 490.462   9
   0  10   4 12270.3 520.467  10
   0 -10  -4 12023.5 441.028   1
   0 -10   4 12146.9 523.333   5
   0 -10   4 13219.9 660.529  18
   0 -10  -4 11231.4 604.777  18
   0 -10  -4 12136.9 502.628  14
   0  10   4 12617.2 543.805   5
   0 -10   4 11186.0 339.807   2
   0  10  -5 22.4871 91.4604  14
   0 -10  -5 36.6108 77.7630  13
   0 -10  -5 30.7655 92.4150  18
   0 -10   5 33.5208 96.4049  18
   0  10  -5-39.4904 105.546   4
   0 -10   5-18.3823 88.7500  16
   0  10   5 21.1759 77.9053  10
   0  10  -5-73.9289 139.717   3
   0 -10   5-30.4071 77.9951   9
   0 -10  -5 25.0583 97.1750   9
   0 -10  -5 16.0728 78.8413  14
   0  10  -5-55.7232 99.6136  17
   0  10   5 68.3787 88.3899   5
   0 -10  -5 54.3649 64.5517   1
   0 -10  -6 7336.73 369.849  14
   0  10  -6 7068.07 417.395  14
   0 -10   6 6714.36 382.808   5
   0 -10  -6 6948.10 382.682  13
   0  10  -6 7990.00 400.849   4
   0  10  -6 7113.15 377.184   3
   0  10  -6 5910.58 324.286   7
   0  10   6 7215.08 412.047  10
   0 -10   6 6645.59 346.482  10
   0 -10   6 6270.56 332.564   9
   0 -10  -6 6332.53 344.356   1
   0  10  -6 6616.38 426.848  17
   0 -10  -6 6634.74 430.367   9
   0 -10   6 6199.78 344.812  19
   0  10   6 7473.93 425.041   5
   0 -10   6 6678.39 461.591  18
   0 -10  -6 7177.23 456.562  18
   0  10  -7 3850.61 288.496   3
   0  10  -7 3916.72 292.423   4
   0 -10   7 4098.92 266.048  10
   0  10   7 3510.37 299.620  10
   0 -10  -7 3911.95 294.859  13
   0 -10   7 3511.16 216.168   8
   0  10   7 3559.08 259.812   7
   0  10  -7 3413.20 244.767   7
   0 -10  -7 3982.21 351.847   6
   0  10  -7 3453.67 313.400  17
   0 -10   7 4509.77 379.274  18
   0 -10  -7 3936.16 342.360  18
   0  10   7 3683.77 348.405  19
   0 -10   7 3374.18 249.355  19
   0  10  -7 3466.31 304.425  14
   0 -10   7 3274.76 270.494   5
   0  10   7 3836.21 318.103   5
   0 -10  -7 3675.96 335.336   9
   0 -10  -8 15059.3 618.500  13
   0  10   8 15247.3 592.414   7
   0  10  -8 16052.2 629.833   4
   0 -10  -8 14809.9 717.969   6
   0  10  -8 14224.1 541.348   7
   0  10   8 14905.0 653.681  10
   0 -10   8 15782.9 559.192  10
   0 -10   8 13184.9 541.204  19
   0  10  -8 16187.2 673.825  17
   0  10  -8 15037.6 659.973  14
   0 -10   8 15295.9 505.549   8
   0 -10   8 16181.7 747.553  18
   0  10   8 14315.8 722.430  19
   0 -10  -8 15206.6 693.401  18
   0 -10   8 14943.2 607.983   5
   0  10   8 16052.2 681.139   5
   0 -10   9 5565.35 292.141   8
   0  10  -9 6482.08 429.560  14
   0  10   9 6442.51 369.540   7
   0 -10   9 6659.24 382.506  13
   0 -10   9 5832.12 330.793  10
   0  10   9 6446.93 420.668  10
   0 -10  -9 6408.68 478.389   6
   0  10  -9 6118.43 336.785   7
   0 -10   9 6218.69 375.304   5
   0 -10  -9 6276.58 426.141  18
   0 -10   9 6308.36 459.508  18
   0  10  -9 6121.66 381.844   4
   0  10   9 7573.39 448.207   5
   0 -10  -9 6729.43 407.264  13
   0  10  -9 5939.68 397.317  17
   0 -10  -9 5673.72 379.702   1
   0  10   9 6578.46 496.334  19
   0 -10   9 6222.41 323.329  19
   0  10 -10 4595.46 375.375  14
   0  10  10 3928.56 298.538   7
   0 -10  10 5040.27 329.872  13
   0  10  10 4758.19 365.799  10
   0 -10  10 4216.17 280.440  10
   0 -10 -10 4062.10 381.082   6
   0  10 -10 3803.43 277.417   7
   0 -10  10 3883.10 363.395  18
   0 -10 -10 4331.90 365.200  18
   0  10  10 3908.86 345.224   5
   0  10 -10 3924.14 311.420   4
   0 -10  10 4630.18 329.231   5
   0  10 -10 4320.62 337.809  17
   0 -10 -10 4375.72 334.451   1
   0 -10  10 3981.43 259.125  19
   0  10  10 4187.96 400.419  19
   0  10 -11 1429.73 223.544  14
   0 -10  11 1182.76 180.098  13
   0  10 -11 945.756 167.011   4
   0  10 -11 816.383 146.326   7
   0  10  11 1286.07 210.451  10
   0 -10  11 934.906 145.722  10
   0  10  11 1448.90 186.731   7
   0 -10 -11 1186.11 191.397   1
   0 -10  11 1161.06 144.184  19
   0 -10 -11 1349.68 202.475  18
   0  10  11 1035.28 227.670  19
   0 -10 -11 1183.93 225.840   6
   0 -10  11 1154.31 185.617   5
   0  10  11 1544.22 234.689   5
   0  10 -12 6016.18 460.133  14
   0 -10 -12 6545.63 433.010  18
   0 -10  12 6856.52 413.330  13
   0  10  12 6664.61 466.194  10
   0 -10 -12 6379.28 495.060   6
   0 -10  12 6701.04 406.803   5
   0 -10  12 6149.52 347.619  10
   0  10  12 6363.04 510.529  19
   0  10  12 7335.99 475.459   5
   0  10 -12 6195.05 401.297   4
   0  10 -12 6685.64 462.550  15
   0 -10 -12 5958.14 431.735   1
   0  10  12 6451.60 412.255   7
   0  10 -12 5219.24 344.980   7
   0  10 -13 433.524 117.573   7
   0 -10 -13 530.266 150.929   1
   0  10 -13 466.783 166.387  14
   0  10 -13 436.172 153.152  15
   0 -10 -13 598.267 183.282   6
   0 -10  13 530.941 147.437   5
   0  10  13 390.369 172.648  19
   0 -10 -13 508.891 159.538  18
   0  10  13 368.782 142.771   5
   0  10 -13 640.123 154.152   4
   0  10  13 562.552 162.630  10
   0 -10  13 373.978 106.007  10
   0  10  13 461.007 133.628   7
   0 -10 -13 596.496 161.366  13
   0 -10  13 495.168 137.525  13
   0 -10  14 3463.57 322.039  13
   0 -10 -14 3610.79 351.755  13
   0  10  14 3703.42 361.894   5
   0 -10  14 3177.34 248.929  10
   0 -10  14 3502.97 303.854   5
   0 -10 -14 3238.35 302.523  18
   0  10  14 3669.00 407.026  19
   0  10 -14 2938.84 341.451  14
   0  10 -14 3429.52 345.151  15
   0 -10 -14 3858.91 361.764   1
   0  10  14 3425.49 313.987   7
   0  10 -14 3513.43 279.319   7
   0 -10 -14 3961.36 404.948   6
   0  10  14 3536.23 359.219  10
   0 -10 -15 3090.08 340.892  13
   0 -10  15 2968.39 305.763  13
   0 -10 -15 3590.84 406.252   6
   0 -10  15 3157.73 300.511   5
   0  10 -15 3230.29 361.834  14
   0  10 -15 2945.70 341.044  15
   0  10  15 3372.37 357.584  10
   0  10 -15 2600.58 264.558   7
   0  10  15 3403.21 333.505   7
   0 -10 -15 3027.68 290.501  18
   0  10  15 3251.05 388.805  19
   0  10  15 3489.19 366.602   5
   0 -10 -15 3252.66 350.286   1
   0 -11   0-36.4658 104.875  18
   0  11   0-20.4157 72.9930   3
   0 -11   0 21.2812 84.5664   9
   0  11   0 35.6930 115.807  17
   0 -11   0 59.3248 53.0270  20
   0  11   0 16.2855 70.6094  10
   0 -11   1-36.7838 123.535  18
   0 -11  -1-36.0886 93.8817  18
   0  11  -1-20.1277 71.9630   3
   0 -11  -1-22.3858 88.9553   9
   0 -11   1-20.2313 78.4566   9
   0  11   1-73.0372 105.027  17
   0  11  -1 35.0107 117.580  17
   0 -11   1 8.48659 48.2573  20
   0  11  -1-15.3944 74.3248  10
   0  11   1-17.4217 70.8589  10
   0 -11   2 1818.19 265.470  18
   0 -11  -2 1752.78 261.647  18
   0  11   2 1456.04 242.392  17
   0  11  -2 1680.13 249.215  17
   0 -11  -2 2024.77 227.030   9
   0 -11   2 1583.20 193.049   9
   0  11  -2 1742.10 195.432   3
   0  11  -2 1460.36 158.124  10
   0  11   2 1342.76 175.849  10
   0 -11   2 1549.09 133.202   2
   0 -11   3 11702.2 506.318   9
   0 -11  -3 10953.5 550.274   9
   0  11   3 11350.7 656.760  17
   0  11  -3 12126.2 631.216  17
   0  11  -3 10514.7 490.847   3
   0 -11   3 11673.1 652.603  18
   0 -11  -3 12028.1 650.059  18
   0  11   3 11009.5 500.876  10
   0 -11   3 10997.6 352.391   2
   0 -11  -3 10974.9 488.281  13
   0 -11  -4 36.9441 80.0975  13
   0  11   4 47.5159 87.4121   5
   0  11   4-21.2850 82.5505  10
   0 -11   4 38.4413 41.8915   2
   0  11  -4 121.247 91.0593   3
   0  11   4 156.011 143.494  17
   0  11  -4 32.4775 116.123  17
   0 -11  -4 70.0896 121.560  18
   0 -11   4 299.551 133.878  18
   0 -11  -4 183.235 113.499   9
   0 -11   4 35.4239 84.1309   9
   0 -11   4 66.0185 95.4189   5
   0  11  -5 778.210 147.538   4
   0  11  -5 962.516 163.779   3
   0 -11   5 576.889 130.393   9
   0 -11  -5 911.829 175.387   9
   0  11   5 1062.12 168.421  10
   0 -11  -5 836.141 158.333  13
   0  11  -5 1012.73 202.491  17
   0  11   5 1155.27 224.615  17
   0 -11  -5 1177.67 208.891  18
   0 -11   5 977.812 204.477  18
   0 -11   5 662.337 144.426   5
   0  11   5 1019.14 174.737   5
   0 -11  -6 100.378 108.620   6
   0  11  -6 273.231 89.9944   7
   0 -11   6 75.4042 130.821  18
   0 -11  -6 444.948 167.930  18
   0  11  -6 308.599 153.765  17
   0  11   6 234.560 113.055   5
   0 -11   6 66.8072 105.829   5
   0  11  -6 132.580 142.146   4
   0  11  -6 167.486 108.985   3
   0 -11  -6 225.181 108.037  13
   0  11   6 120.067 91.7578   7
   0 -11   6 114.613 125.444   9
   0 -11  -6 320.127 126.231   9
   0  11   6 96.3319 106.545  10
   0  11  -7 29713.0 963.929   4
   0  11  -7 29020.2 941.293   3
   0 -11  -7 30521.5 1101.00  18
   0 -11   7 31445.5 1152.38  18
   0 -11  -7 29586.9 1114.41   6
   0  11  -7 26974.9 846.957   7
   0 -11  -7 30700.4 1076.23   9
   0 -11   7 28326.0 962.631   5
   0  11   7 28998.9 1012.51   5
   0 -11  -7 27804.0 943.732  13
   0  11   7 26743.8 889.708   7
   0  11  -7 30930.8 1071.28  17
   0 -11   7 29180.5 879.987   9
   0  11   7 28915.7 997.903  10
   0  11  -7 29353.4 1018.79  14
   0 -11  -8 2559.85 265.279  13
   0  11   8 2935.35 255.410   7
   0 -11  -8 3696.72 358.676  18
   0 -11   8 3214.63 357.858  18
   0  11  -8 2716.03 231.906   7
   0 -11  -8 3219.93 348.574   6
   0  11  -8 3429.32 294.674   4
   0  11   8 3842.62 337.041   5
   0  11   8 3081.57 304.526  10
   0 -11   8 3514.34 256.240   9
   0 -11   8 2925.10 249.915  10
   0 -11  -8 3628.74 292.173   1
   0 -11   8 3136.20 295.181   5
   0  11  -8 3449.24 329.075  17
   0  11  -8 3121.46 304.930  14
   0 -11   9 10912.5 513.507  13
   0  11  -9 10034.9 451.669   7
   0 -11  -9 9304.83 606.508   6
   0 -11  -9 11259.0 616.079  18
   0 -11   9 10665.4 637.454  18
   0 -11   9 11155.8 538.580   5
   0  11   9 11238.6 586.096   5
   0  11  -9 10700.7 528.556   4
   0  11  -9 11270.7 586.353  14
   0  11   9 10521.4 570.432  10
   0 -11   9 10555.3 467.243  10
   0  11  -9 9989.16 566.689  17
   0 -11  -9 10227.0 515.806   1
   0  11   9 9831.47 486.972   7
   0 -11 -10 98.7441 98.0953   1
   0  11 -10-28.5476 105.025  17
   0  11 -10-33.5820 83.6414   7
   0 -11 -10-77.7431 138.977   6
   0 -11  10 23.4369 111.313   5
   0  11  10 126.832 116.652   5
   0  11  10-65.2491 92.3945   7
   0  11 -10 218.441 115.276   4
   0  11 -10-30.9236 119.920  14
   0  11  10-29.9847 104.003  10
   0 -11  10-16.0269 98.2704  10
   0  11  10 122.206 132.167  19
   0 -11 -10-64.5272 104.680  18
   0  11 -11 70.4500 90.3544   7
   0 -11 -11 26.9595 107.130   1
   0  11 -11 32.4914 129.113  14
   0  11 -11-25.0071 92.0010   4
   0 -11 -11 40.2499 152.136   6
   0 -11  11 95.5960 113.509   5
   0  11  11-33.2148 115.208   5
   0  11  11 23.1180 89.6519   7
   0  11  11-31.4540 105.636  10
   0 -11  11 63.8345 83.0313  10
   0 -11 -11 94.9319 109.760  18
   0  11  11-42.6031 116.824  19
   0  11 -12 442.523 124.118   7
   0 -11 -12 339.494 141.850  13
   0 -11 -12 458.566 161.870   6
   0  11 -12 410.548 162.697  14
   0  11  12 266.705 163.737  19
   0 -11 -12 278.551 149.651  18
   0 -11 -12 494.812 147.397   1
   0  11  12 348.219 165.589   5
   0 -11  12 659.714 162.950   5
   0  11 -12 180.860 132.798   4
   0  11  12 395.452 156.730  10
   0  11  12 466.333 134.853   7
   0 -12   0 1774.48 216.990   9
   0 -12   0 2241.96 300.486  18
   0  12   0 1768.45 209.250   3
   0  12   0 1803.77 185.422  10
   0  12   0 2393.54 302.208  17
   0 -12   1 133.326 100.173   9
   0 -12  -1 269.917 108.541   9
   0 -12  -1 167.082 86.9871  13
   0 -12   1 287.565 146.909  18
   0 -12  -1-40.4404 126.477  18
   0  12  -1 155.012 103.456   3
   0  12   1 184.398 91.9089  10
   0  12  -1 114.914 81.8360  10
   0  12  -1 117.273 126.871  17
   0  12   1 243.799 157.605  17
   0 -12   2 2454.61 246.465   9
   0 -12  -2 2403.29 260.338   9
   0 -12  -2 2416.03 223.553  13
   0 -12  -2 2720.63 331.092  18
   0 -12   2 2600.70 327.979  18
   0  12  -2 2054.95 241.456   3
   0  12   2 2199.78 213.576  10
   0  12   2 2279.11 319.245  17
   0  12  -2 2937.92 337.864  17
   0 -12   3 4048.95 309.555   9
   0 -12  -3 3912.62 342.262   9
   0 -12   3 3485.39 398.593  18
   0 -12  -3 3798.53 395.988  18
   0 -12  -3 3732.02 285.169  13
   0  12  -3 3489.54 292.762   3
   0  12   3 3840.17 296.877  10
   0  12   3 3596.25 396.067  17
   0  12  -3 3682.26 377.347  17
   0 -12  -4 33.8084 109.693   6
   0 -12   4-38.5102 89.9158   9
   0 -12  -4-85.8311 99.2371   9
   0  12  -4 36.3202 129.856  17
   0  12   4-43.2940 124.513  17
   0 -12  -4 39.1367 191.976  18
   0 -12  -4 38.7733 85.7199  13
   0  12  -4-66.5908 107.168   3
   0  12   4 22.5791 95.9188  10
   0  12  -5 1505.86 163.601   7
   0 -12  -5 1866.67 271.912   6
   0 -12   5 1463.02 226.396   5
   0  12   5 1454.21 172.409   7
   0  12  -5 1844.65 221.696   4
   0  12  -5 1620.46 205.714   3
   0  12   5 1675.58 236.859   5
   0  12   5 1585.59 208.036  10
   0 -12   5 2010.14 299.226  18
   0 -12  -5 1314.60 237.201  18
   0  12  -5 2238.01 286.075  17
   0  12   5 1853.69 293.489  17
   0 -12  -5 1668.39 201.780  13
   0 -12   5 1549.82 188.367   9
   0 -12  -5 1984.80 268.151   9
   0 -12  -6 10620.8 509.495  13
   0  12  -6 8997.77 499.866   4
   0  12  -6 9475.75 490.180   3
   0 -12  -6 9488.19 606.102   6
   0  12  -6 7973.47 400.940   7
   0 -12   6 8253.03 491.703   5
   0  12   6 9513.92 522.608  10
   0  12   6 9873.99 536.599   5
   0 -12   6 9682.02 460.265   9
   0 -12   6 10727.5 660.164  18
   0 -12  -6 9776.34 608.815  18
   0  12   6 9534.24 451.490   7
   0 -12  -6 9818.44 569.144   9
   0  12   6 8599.31 621.208  17
   0  12  -6 10411.7 599.639  17
   0  12  -7 58.4537 81.1584   7
   0 -12  -7 37.9905 143.606   6
   0  12  -7 101.285 143.433  17
   0  12   7-45.9161 132.065  17
   0  12   7 92.4743 87.8590   7
   0  12  -7 168.522 116.246   4
   0  12  -7-23.1625 160.690   3
   0 -12  -7 135.661 114.336  13
   0  12   7 107.339 120.924  10
   0 -12   7 41.9848 120.760  18
   0 -12  -7 226.145 130.744  18
   0 -12   7 49.3294 126.543   5
   0  12   7 118.067 114.478   5
   0 -12   7 118.454 103.773   9
   0  12  -8 2285.11 196.411   7
   0  12  -8 2275.26 288.065  17
   0  12  -8 2132.45 278.214  14
   0  12  -8 2180.91 243.683   4
   0 -12  -8 2439.96 325.091   6
   0 -12   8 2140.83 320.523  18
   0 -12  -8 1782.82 286.202  18
   0  12   8 2075.34 221.407   7
   0  12   8 2231.45 277.764   5
   0 -12   8 2143.20 249.561   5
   0  12   8 2301.42 272.532  10
   0 -12  -8 2008.75 222.367   1
   0  12  -9 219.305 93.2606   7
   0 -12  -9 390.351 123.416   1
   0 -12  -9 285.329 165.863   6
   0  12  -9 127.080 150.977  14
   0  12  -9 125.141 120.943   4
   0  12   9 301.003 133.186  10
   0 -12  -9 182.859 134.641  18
   0 -12   9 252.645 133.356   5
   0  12   9 487.987 173.972   5
   0  12  -9 161.562 128.500  17
   0  12   9 249.194 95.4192   7
   0 -13   0 179.428 165.027  18
   0  13   0 36.4309 80.5409  10
   0  13   0-131.925 132.094  17
   0  13   0-72.9690 98.9276   3
   0 -13   0-25.1017 102.095   9
   0 -13   1 451.745 183.836  18
   0 -13  -1 400.814 172.811  18
   0  13   1 308.181 105.809  10
   0  13  -1 388.103 190.765  17
   0  13   1 224.227 165.096  17
   0  13   1 98.8424 115.551   3
   0  13  -1 192.807 114.628   3
   0 -13  -1 396.541 135.755   9
   0 -13   1 405.151 137.217   9
   0  13  -2 4231.30 331.300   3
   0  13   2 4312.77 314.639  10
   0 -13   2 4411.58 346.075   9
   0 -13  -2 4733.06 375.817   9
   0 -13  -2 4229.97 445.770  18
   0 -13   2 5647.53 505.339  18
   0  13  -2 4714.84 442.135  17
   0  13   2 4649.12 458.742  17
   1   0 -24 79.9291 98.0235  11
   1   0 -24 59.3562 126.079   8
  -1   0  24-39.8546 133.852  13
  -1   0  23-78.1590 126.795   7
   1   0 -23-51.8306 89.8896  11
   1   0 -23 112.674 103.632   8
  -1   0  23-37.6896 122.286  13
  -1   0  22 110.633 106.061   7
   1   0 -22-25.0133 97.0021  11
   1   0 -22-133.635 103.647   8
  -1   0  22 35.5258 115.266  13
   1   0 -21-50.5897 95.6105   8
  -1   0  21-66.7907 104.413  13
  -1   0  21 69.4184 108.520   7
   1   0 -20 936.940 174.932   7
   1   0 -20 739.982 154.463   8
  -1   0  20 783.618 172.757  13
  -1   0  20 846.826 167.966   7
   1   0 -19-26.6859 92.5614   7
  -1   0  19 30.4500 98.7960   7
   1   0 -19-22.4446 82.5726   8
  -1   0  19 88.0475 88.1606  13
  -1   0  18 630.008 141.290  13
  -1   0  18 762.321 149.285   4
   1   0 -18 924.048 164.162   7
  -1   0  18 566.694 137.591   7
   1   0 -18 661.412 81.5641  18
   1   0 -18 841.312 138.482   8
  -1   0  17 25.4180 85.3642  13
  -1   0  17 43.1954 72.5339   4
  -1   0  17 26.2744 72.0478   7
   1   0 -17 13.0882 38.0669  18
   1   0 -17-23.2504 69.8407   7
   1   0 -17-39.2455 72.1912   8
  -1   0  16 112458. 2665.36   4
  -1   0  16 109338. 2707.04  13
   1   0 -16 108357. 2674.61   7
  -1   0  16 108473. 2716.79   7
   1   0 -16 108213. 2615.96   8
   1   0 -16 111082. 2422.41  18
   1   0 -15-16.8689 58.5122   8
  -1   0  15-50.7645 63.9606   6
  -1   0  15-18.6344 70.4350   4
  -1   0  15 22.2199 60.9313   7
   1   0 -15-39.8995 64.7290   7
   1   0 -15-6.52278 33.9395  18
  -1   0  15-21.6645 62.3077  13
   1   0 -14 11278.2 439.906   8
  -1   0  14 11674.4 470.794   4
  -1   0  14 12023.3 498.238  13
   1   0 -14 11519.1 491.341  13
   1   0 -14 10527.4 294.386  12
  -1   0  14 11570.9 495.152   7
  -1   0  14 11037.0 445.336   6
   1   0 -14 11260.4 470.795   7
  -1   0  13 18.4217 55.3381   7
  -1   0  13 28.9078 53.1773   6
   1   0 -13-28.4670 46.1835   8
   1   0 -13 29.6575 24.7509  12
  -1   0  13-18.1158 56.6412  13
   1   0 -13-18.0113 49.3916  13
   1   0 -13 201.844 74.3733   7
  -1   0  13 110.009 62.4513   4
   1   0 -12 53365.8 1349.66   8
  -1   0  12 55492.9 1384.08   4
  -1   0  12 53441.1 1404.14  13
  -1   0  12 55538.4 1363.25   6
  -1   0  12 54434.9 1412.26   7
   1   0 -12 53088.1 1406.03  13
   1   0 -12 54103.5 1187.86  12
   1   0 -12 54231.5 1391.27   7
  -1   0  11 38.7002 37.1006   4
   1   0 -11-14.7818 42.5124  13
  -1   0  11 14.8491 46.4263   7
   1   0 -11 41.4118 39.7001   7
   1   0 -11 11.7033 39.3048   8
   1   0 -11-2.64804 17.7874  12
  -1   0  11 23.9949 38.9265   6
  -1   0  10 25736.8 708.309   4
   1   0 -10 24157.4 555.217  12
   1   0 -10 24463.1 721.248  13
   1   0 -10 24733.2 712.099   7
   1   0 -10 25545.0 689.001   8
  -1   0  10 25285.6 692.831   6
  -1   0  10 24429.9 720.061   7
  -1   0   9-10.1528 34.0973   4
   1   0  -9-11.6482 30.3021  13
  -1   0   9-10.9870 35.6479  13
   1   0  -9-10.9184 26.7792   7
   1   0  -9 18.5099 28.9359   8
  -1   0   9 28.8926 31.2478   6
   1   0  -9 16.7185 13.3809  12
  -1   0   8 36598.4 915.817   4
  -1   0   8 36599.2 908.952   6
   1   0  -8 36414.3 923.492   7
   1   0  -8 36650.9 933.948  13
  -1   0   8 37263.9 929.158  13
   1   0  -8 35714.9 897.876   8
   1   0  -7-8.15957 24.5113   7
  -1   0   7 15.9665 23.9817   7
  -1   0   7 14.5323 25.2042   6
  -1   0   7 22.4677 24.3002   4
  -1   0   7 8.37436 26.1836  13
   1   0  -7 8.62271 23.6458  13
   1   0  -7 75.9570 29.3348   8
  -1   0   6 1508.00 94.8024   4
  -1   0   6 1422.19 96.4133   7
  -1   0   6 1317.78 88.3981   6
   1   0  -6 1664.37 101.383   7
   1   0  -6 1453.29 89.2442   8
  -1   0   6 1479.74 98.2646  13
  -1   0   5 5.43595 17.6387   7
  -1   0   5-4.94925 16.6233   4
  -1   0   5 4.96177 18.2557   6
  -1   0   5 9.97261 16.7478   8
  -1   0   5 11.2149 18.1951  13
   1   0  -5 18.7182 19.8806   8
   1   0  -4 183899. 3950.42   7
   1   0  -4 182327. 3938.87   8
  -1   0   4 187802. 3944.01   8
  -1   0   4 188149. 3931.52  19
  -1   0   4 183851. 3940.31   4
  -1   0   3 21.1022 10.2309   4
   1   0  -3 28.5724 10.8037   4
  -1   0   3 31.5516 12.6838   8
   1   0  -3 2.30513 4.00221  19
  -1   0   0 2731.50 145.176   1
   1   0   0 118179. 492.346  16
  -1   0  -1 26.0095 15.4527  13
  -1   0  -1 4.00535 12.0323   1
   1   0   1 19.5081 12.6094   9
  -1   0  -1 6.58581 10.6849   9
   1   0   1-5.03756 11.9638  11
   1   0   2 61727.7 1387.66   7
   1   0   2 63340.4 1383.36   9
  -1   0  -2 63200.9 1383.64   9
  -1   0  -2 63664.3 1393.70  13
   1   0   2 62946.6 1389.91  13
   1   0   2 60153.0 1360.47  11
  -1   0  -2 61881.3 1362.45  11
   1   0   3 6.06596 21.0403   7
   1   0   3-5.78907 19.4423   9
   1   0   3 37.4265 24.1899  13
  -1   0  -3 6.49292 20.3004  13
  -1   0  -3-4.74489 17.4565   6
  -1   0  -3 8.64702 16.7667  11
   1   0   4 98613.3 2199.47   7
   1   0   4 98502.1 2200.30  13
  -1   0  -4 99641.2 2208.40  13
  -1   0  -4 100159. 2170.04   6
  -1   0  -4 98461.9 2162.85  11
   1   0   4 97448.0 2192.71   9
   1   0   5 17.6833 29.6960  13
   1   0   5 8.39912 30.0314   9
  -1   0  -5 9.48766 26.0188  13
  -1   0  -5 6.44732 22.3656  11
  -1   0  -5 47.8442 25.1477   6
   1   0   6 96203.7 2164.08  13
  -1   0  -6 94338.4 2176.19  13
  -1   0  -6 93962.1 2121.56   6
   1   0   6 94337.3 2154.34   9
  -1   0  -6 95272.9 2119.75  11
   1   0   7-12.3012 41.3138   7
  -1   0  -7-12.5982 42.3110  13
  -1   0  -7 8.98318 39.7208   6
  -1   0  -7 17.4514 37.8331  11
   1   0   7 88.2763 41.7091   9
   1   0   8 229200. 5112.59   7
   1   0   8 231145. 5087.38   9
  -1   0  -8 236151. 5047.79  11
  -1   0  -8 234437. 5047.56   6
  -1   0  -8 230811. 5122.58  13
  -1   0  -9 63.5803 51.5728  13
   1   0   9 54.6944 44.3653   9
   1   0   9-31.3108 33.2539   7
  -1   0  -9-11.0969 37.2690  11
  -1   0  -9 55.3749 47.0483   6
  -1   0 -10 6395.06 336.376  13
   1   0  10 6412.05 331.598  13
   1   0  10 6994.34 329.884   9
   1   0  10 7371.92 352.433   7
  -1   0 -10 6142.24 287.717   6
  -1   0 -10 6901.92 299.872  11
  -1   0 -11-13.0696 45.3326   6
  -1   0 -11-19.2115 57.7086  13
   1   0  11 18.8356 48.9992  13
   1   0  11-19.2445 50.0631   7
  -1   0 -11 13.4634 45.2157  11
   1   0  11-16.3289 56.6375   9
  -1   0 -12 15056.0 590.102  13
   1   0  12 14521.1 583.831  13
   1   0  12 15211.4 565.623   9
   1   0  12 14359.8 585.100   7
  -1   0 -12 13698.1 506.414   6
  -1   0 -12 15505.4 530.122  11
  -1   0 -13 67.4618 70.3114  13
   1   0  13 18.9781 59.3408   9
   1   0  13 22.4865 51.5957  13
   1   0  13 69.1715 66.3168   7
  -1   0 -13 15.1560 57.2920   6
  -1   0 -13 63.3245 56.6070  11
  -1   0 -14 796.474 145.721  13
   1   0  14 450.226 123.545   7
   1   0  14 974.142 145.839   9
   1   0  14 584.620 131.012  13
  -1   0 -14 763.690 130.773  11
   1   0  15-52.5911 94.0148  13
  -1   0 -15-25.7761 77.4281  13
  -1   0 -15 58.2313 78.9472   8
   1   0  15 43.2148 81.6712   9
   1   0  15 89.8022 95.3722   4
  -1   0 -15 18.0791 60.7175  11
   1   0  15 108.189 96.7020   7
  -1   0 -16 145.269 86.3133   8
   1   0  16 28.2721 88.4031  13
  -1   0 -16 191.471 87.8659  11
   1   0  16-29.1485 91.1428   7
  -1   0 -17-22.0750 91.8041   8
   1   0  17-31.2848 97.8140   7
   1   0  17-60.3672 97.9335  13
  -1   0 -17-20.1325 71.9825  11
  -1   0 -18 22917.4 932.861  13
   1   0  18 21910.1 932.115   7
  -1   0 -18 23999.9 836.517   8
  -1   0 -18 23031.7 810.249  11
   1   0  18 24412.1 945.306  13
  -1   0 -19-36.4347 104.785  13
  -1   0 -19-49.5144 96.0071   8
   1   0  19 68.2165 93.5291  13
  -1   0 -19 21.9167 84.9918  11
   1   0  19 71.6871 128.151   7
  -1   0 -20 2534.63 267.698   8
   1   0  20 2568.85 315.911  13
  -1   0 -20 2082.75 228.177  11
   1   0  20 2250.44 301.602   7
  -1   0 -21 109.858 98.1949   8
   1   0  21-40.3520 121.212   7
  -1   0 -21-46.4921 85.5220  11
   1   0  21 76.4897 119.573  13
  -1  -1  24 158.189 145.494  13
  -1   1  24-40.0717 125.287  13
   1   1 -24 88.1703 105.081  11
   1  -1 -24 23.9627 92.9295  11
   1   1 -24 54.3743 100.023   8
   1  -1 -24 62.5514 115.064   8
  -1   1  24-34.6998 112.587  19
  -1   1  24 82.5658 133.946   7
   1   1 -23 5815.38 419.147  11
   1  -1 -23 5196.06 370.752  11
  -1   1  23 5792.48 476.207   7
  -1  -1  23 4824.47 427.683  13
  -1   1  23 5670.71 470.795  13
   1   1 -23 5914.50 395.269   8
   1  -1 -23 4595.59 380.943   8
  -1  -1  22 176.668 133.620  13
  -1   1  22 143.591 107.915  13
  -1   1  22 406.586 153.772   7
   1  -1 -22 157.791 87.5183  11
   1   1 -22 193.125 117.278  11
   1   1 -22 197.600 93.4567   8
   1  -1 -22 283.983 123.199   8
  -1   1  21 1923.19 257.937  13
  -1  -1  21 2230.63 276.602  13
   1  -1 -21 2478.88 256.234   8
   1   1 -21 2664.32 255.836   8
   1   1 -21 1936.60 235.054  11
  -1   1  21 2887.29 314.296   7
   1  -1 -20 3820.23 320.113   8
   1   1 -20 3907.33 337.180   7
  -1   1  20 3666.93 338.513  13
  -1  -1  20 4316.90 369.632  13
   1   1 -20 3550.25 287.867   8
  -1  -1  20 3972.45 311.521   6
  -1  -1  20 4098.76 361.271   7
  -1   1  20 3914.62 352.163   7
   1   1 -20 3478.36 307.585  11
  -1   1  19 1950.34 247.661  13
  -1  -1  19 2547.08 270.391  13
   1   1 -19 2173.18 219.372   8
   1  -1 -19 2040.94 222.442   8
   1  -1 -19 946.983 88.5453  18
  -1  -1  19 1823.65 234.753   7
  -1   1  19 2557.24 279.789   7
   1   1 -19 1594.25 213.355   7
  -1   1  18 10585.4 541.135   7
  -1  -1  18 10216.2 530.554   7
   1   1 -18 8605.86 324.325  18
   1  -1 -18 8154.49 277.101  18
   1  -1 -18 9758.98 493.284   7
   1   1 -18 8824.18 478.402   7
   1  -1 -18 10647.7 486.640   8
   1   1 -18 11522.3 475.041   8
  -1   1  18 9267.63 477.034   4
  -1  -1  18 10056.3 493.961   4
   1  -1 -18 9299.70 502.098  13
  -1  -1  18 9338.23 503.931  13
  -1   1  18 9249.43 504.639  13
  -1  -1  17 4068.73 314.796   7
  -1   1  17 4807.71 337.871   7
   1   1 -17 3917.39 202.134  18
   1   1 -17 4610.70 288.751   8
  -1   1  17 4513.17 308.395   4
  -1  -1  17 4957.17 325.327   4
   1   1 -17 4243.51 309.366   7
   1  -1 -17 4707.21 320.706   7
  -1  -1  17 4570.74 334.012  13
  -1   1  17 4994.24 342.532  13
   1  -1 -17 4904.47 340.225  13
  -1   1  17 4299.25 311.487   9
   1  -1 -17 4596.32 301.147   8
  -1  -1  16 23.5129 73.5138  13
   1  -1 -16 70.2989 81.2787  13
  -1  -1  16-24.2569 72.8645   7
  -1   1  16 24.0881 75.3120   7
   1   1 -16 17.0445 43.7202  18
   1  -1 -16 18.8248 30.6608  12
  -1  -1  16-20.4237 81.1583   4
   1   1 -16-16.9556 58.8119   8
   1  -1 -16 19.7840 61.8554   8
  -1   1  16 94.7229 76.8331  13
  -1   1  16-39.8873 77.3408   4
  -1  -1  16 34.1062 69.3594   6
  -1   1  16-21.1155 75.4946   9
   1  -1 -16 43.5334 62.6009   7
   1   1 -16 21.5764 72.4626   7
   1  -1 -15 7605.96 386.600   7
   1   1 -15 8013.55 393.326   7
   1   1 -15 7237.99 279.250  18
   1   1 -15 8074.34 360.923   8
  -1  -1  15 8114.54 414.714  13
  -1   1  15 7754.01 407.980  13
   1  -1 -15 6909.53 212.836  12
   1  -1 -15 7496.10 400.873  13
  -1  -1  15 8099.69 396.413   4
  -1   1  15 7656.75 385.040   4
   1  -1 -15 7873.60 379.993   8
  -1  -1  15 6960.23 393.704   7
  -1  -1  15 7468.60 356.735   6
  -1   1  15 7399.11 401.413   7
  -1  -1  14 585.111 101.680   6
   1  -1 -14 552.628 97.8548   6
   1   1 -14 746.948 106.646   8
   1  -1 -14 765.385 117.927   8
  -1   1  14 760.234 127.096  13
   1   1 -14 662.236 84.7875  18
  -1  -1  14 598.614 115.652  13
   1  -1 -14 681.431 117.449  13
  -1  -1  14 770.573 119.459   4
   1  -1 -14 720.921 119.725   7
   1   1 -14 812.910 126.946   7
  -1  -1  14 755.455 128.463   7
  -1   1  14 723.122 120.257   7
  -1   1  14 575.797 105.835   6
   1  -1 -13 49235.6 1278.72   6
  -1  -1  13 49617.9 1261.24   6
  -1   1  13 48851.7 1330.66  13
  -1  -1  13 48506.0 1329.97  13
   1   1 -13 49224.5 1169.14  18
   1  -1 -13 48236.9 1331.79  13
  -1  -1  13 51163.6 1309.86   4
   1   1 -13 50257.7 1256.92   8
   1   1 -13 49052.2 1310.76   7
   1  -1 -13 49134.4 1312.38   7
  -1  -1  13 49157.2 1337.79   7
  -1   1  13 50427.1 1338.51   7
  -1   1  13 48994.5 1293.00   6
  -1  -1  12 21490.9 647.107   6
   1  -1 -12 21821.7 667.814   6
  -1  -1  12 21006.3 695.257  13
  -1   1  12 21515.7 699.430  13
   1  -1 -12 22104.3 709.200  13
  -1  -1  12 22449.7 688.428   4
   1   1 -12 22135.2 645.858   8
   1   1 -12 22970.9 587.330  18
  -1  -1  12 20790.0 697.676   7
  -1   1  12 21641.2 677.170   6
  -1   1  12 21908.4 703.248   7
   1  -1 -12 22286.0 694.501   7
   1   1 -12 21560.4 686.522   7
   1  -1 -11 10206.0 399.870   7
   1   1 -11 9757.19 394.180   7
   1   1 -11 10813.6 372.808   8
  -1  -1  11 10051.3 394.446   4
   1  -1 -11 10239.7 416.246  13
   1  -1 -11 10244.2 387.934   6
  -1  -1  11 10498.9 374.632   6
  -1   1  11 10859.0 418.742   7
  -1   1  11 10009.1 393.063   6
  -1  -1  11 10638.5 418.930   7
   1   1 -10 1314.96 125.120   7
   1  -1 -10 1540.76 131.149   7
   1   1 -10 1144.32 104.909   8
   1  -1 -10 1343.61 131.267  13
  -1  -1  10 1314.78 122.185   4
   1  -1 -10 1175.64 115.699   6
  -1  -1  10 1348.64 114.121   6
  -1  -1  10 1232.65 126.501   7
  -1   1  10 1378.37 130.475   7
  -1   1  10 1436.57 129.638   6
  -1  -1   9 52523.4 1229.61   6
   1  -1  -9 50094.9 1248.20   6
   1  -1  -9 51284.5 1262.67   7
   1   1  -9 52154.7 1271.53   7
   1   1  -9 51520.8 1222.79   8
  -1  -1   9 51812.1 1259.21   4
  -1  -1   9 52149.5 1270.21  13
   1  -1  -9 51743.1 1281.56  13
  -1   1   9 51078.5 1263.43  13
  -1   1   9 50147.3 1257.90   6
  -1  -1   8 4122.64 180.324   6
   1  -1  -8 3636.83 185.588   6
   1   1  -8 3930.14 174.760   8
  -1  -1   8 4168.02 201.496  13
   1  -1  -8 3868.62 201.197  13
  -1  -1   8 4555.91 205.822   4
   1  -1  -8 4030.80 194.860   7
  -1   1   8 3959.69 197.690   6
   1   1  -8 4116.51 200.074   7
  -1   1   8 3674.64 189.666  13
   1  -1  -7 2207.80 128.726   6
   1   1  -7 1948.29 109.106   8
  -1  -1   7 1774.43 78.7309  12
  -1  -1   7 2021.36 127.660  13
   1  -1  -7 1873.00 126.006  13
  -1  -1   7 1913.89 122.877   4
   1   1  -7 1646.51 111.645   4
  -1   1   7 2078.84 129.868  13
  -1  -1   7 2057.71 115.598   8
   1  -1  -7 1910.77 119.325   7
  -1   1   7 1852.61 120.194   7
  -1   1   7 1974.57 125.111   6
   1   1  -7 1980.63 124.917   7
  -1   1   6 157.837 37.3968   6
   1  -1  -6 105.616 34.0709   6
  -1   1   6 69.2343 30.6972  13
  -1  -1   6 89.0570 22.8486  12
   1  -1  -6 161.639 37.7607  13
  -1  -1   6 103.803 30.6829   4
   1   1  -6 114.648 35.4386   4
   1  -1  -6 151.604 34.3702   7
  -1   1   6 84.0100 30.7775   7
   1   1  -6 74.3485 28.1945   7
  -1  -1   6 135.873 29.1327   8
   1   1  -6 123.053 27.8588   8
  -1   1   5 41405.0 960.635  19
  -1   1   5 40292.8 942.009  13
  -1  -1   5 41368.0 928.612   8
   1   1  -5 39738.3 917.046   8
  -1  -1   5 40453.5 882.524  17
  -1   1   5 40161.2 948.385   6
  -1  -1   5 39338.0 944.789   4
  -1   1   5 40262.1 934.382   7
   1  -1  -5 41293.8 937.907   7
   1  -1  -5 40224.1 946.587  13
   1  -1  -5 39793.8 946.767   6
   1  -1  -4 121548. 2598.02  13
  -1  -1   4 117104. 2593.46   3
   1  -1  -4 120390. 2589.12   7
   1   1  -4 121480. 2579.17   8
  -1  -1   4 122235. 2585.98   8
  -1   1   4 120070. 2606.26   6
   1  -1  -4 120789. 2607.34   6
  -1   1   4 122825. 2596.32  13
  -1   1   4 115447. 2611.82  19
   1  -1  -4 120117. 2615.70  19
  -1   1   4 122466. 2589.85   7
   1  -1  -3 22014.4 252.016   6
  -1   1   3 22065.4 252.135   6
  -1  -1   3 21943.8 241.013   3
  -1   1   3 21885.8 177.347  21
  -1   1   3 22487.0 246.896  20
  -1   1   3 22279.7 219.628  13
   1  -1  -3 21851.3 207.275  12
   1  -1  -3 21516.5 218.553  13
  -1   1   3 21605.3 204.948   7
  -1   1   3 21730.7 276.034  19
   1  -1  -3 21581.7 205.224   7
  -1  -1   2 14747.6 180.735  10
   1   1  -2 2053.27 67.2653  10
  -1   1   2 14767.7 171.207   6
   1  -1  -2 8898.71 132.734   6
  -1   1   2 14478.6 180.410  12
   1  -1  -2 14509.6 176.303  12
  -1  -1   2 14926.2 151.375   2
   1   1  -2 14882.2 155.713   2
  -1   1   2 15025.5 199.391  17
   1  -1  -2 14707.6 198.839  17
   1  -1  -2 7206.25 107.176  21
  -1   1   1 350064. 3425.22  12
   1   1  -1 352722. 3418.09   5
  -1   1   1 348867. 3423.41  16
  -1   1   1 350228. 3433.69  17
   1  -1  -1 352011. 3435.75  17
   1  -1  -1 353084. 3421.40  12
   1  -1  -1 353716. 3424.19  14
  -1   1   0 22244.2 330.437  12
  -1   1   0 22508.5 346.556  16
   1  -1   0 23094.7 324.282  15
   1  -1   0 22846.3 344.801  16
  -1   1   0 22890.2 327.039  15
   1   1   0 23098.9 312.326  18
   1   1   0 22615.9 335.140  10
  -1  -1   0 23047.2 341.915   9
  -1  -1   0 22537.4 336.473   1
   1   1   0 22766.9 341.603   1
   1  -1   0 23068.9 286.861   1
  -1   1   0 22846.0 333.844  17
   1  -1   0 23176.4 335.943  17
   1  -1   0 23204.2 336.658  14
  -1   1   0 23775.6 338.142  14
  -1  -1   0 23088.2 287.822  21
   1   1   0 22417.6 327.586   5
   1  -1   0 23000.5 280.942   4
  -1   1  -1 1343.68 63.4703   1
  -1  -1  -1 1273.80 78.2842   1
  -1   1  -1 1440.16 78.3824  14
   1  -1   1 1401.84 78.1792  14
   1  -1   1 1457.07 66.8249   7
  -1   1  -1 1401.57 65.1994   7
  -1   1  -1 1345.13 72.3617  15
   1   1   1 1365.76 60.7561  18
  -1   1  -1 1251.46 70.3154  12
  -1   1  -1 1148.12 74.3944  11
  -1  -1  -1 1335.08 79.1947   9
   1   1   1 1353.71 78.0709   9
   1  -1   1 1329.87 63.9206  13
  -1   1  -1 1403.76 65.3355  13
  -1   1  -2 28180.1 689.270  11
   1  -1   2 27856.0 628.622   6
   1   1   2 28597.4 694.150   9
  -1  -1  -2 28658.1 696.702   9
  -1   1  -2 28148.7 625.970   6
   1   1   2 28151.6 630.618  18
  -1   1  -2 27924.3 665.091   1
   1  -1   2 27391.1 666.959   7
  -1   1  -2 29578.6 671.989   7
  -1   1  -2 28865.0 670.156  13
   1  -1   2 28498.3 668.350  13
  -1  -1  -2 28454.2 694.763  13
  -1   1  -2 29567.3 691.905  14
  -1   1  -3 170.262 36.1296  11
   1  -1   3 163.302 26.4892   6
   1  -1   3 220.607 36.2595   7
  -1   1  -3 202.402 37.4324  13
  -1   1  -3 166.965 25.5058   6
  -1   1  -3 184.937 34.2170   7
   1   1   3 247.259 43.0623   9
  -1  -1  -3 241.808 42.8056  13
   1  -1   3 243.470 39.4758  13
  -1  -1  -3 166.379 23.2739  11
   1  -1   4 50325.0 1123.09  18
  -1   1  -4 50798.5 1128.09   6
   1  -1   4 50704.4 1179.54   7
  -1   1  -4 51348.0 1183.46   7
   1   1   4 50505.1 1192.90   7
   1   1   4 50181.0 1199.76   9
  -1   1  -4 50029.6 1185.20  13
   1  -1   4 50179.1 1132.80   6
   1  -1   4 51517.9 1181.37  13
  -1  -1  -4 49474.9 1204.49  13
   1   1   4 51219.8 1202.17  13
  -1   1  -4 49796.8 1186.71  11
  -1  -1  -4 50295.0 1115.00  11
   1  -1   5 378.621 42.5766  18
  -1   1  -5 401.587 49.9606   6
  -1   1  -5 499.368 65.7305   7
  -1   1  -5 451.783 64.7875  13
  -1  -1  -5 389.358 59.3140   6
   1  -1   5 415.414 50.5236   6
  -1   1  -5 449.048 61.9776  11
   1   1   5 584.103 73.9049   9
   1  -1   5 577.983 69.5180  13
  -1  -1  -5 497.567 69.9382  13
   1   1   5 388.704 64.3379  13
  -1   1  -6 7314.64 247.941   6
  -1   1  -6 7193.44 287.019   7
  -1   1  -6 7268.37 294.086  13
   1  -1   6 7403.54 255.073   6
  -1  -1  -6 7418.96 286.268   6
  -1   1  -6 7833.74 292.439  11
   1   1   6 7824.08 306.336   9
   1   1   6 7728.71 305.111  13
  -1  -1  -6 7571.20 310.867  13
   1  -1   6 7796.63 291.956  13
  -1   1  -7 78082.5 1767.62   6
   1   1   7 76797.5 1856.90   7
  -1   1  -7 78611.4 1841.48   7
  -1   1  -7 78770.6 1849.76  13
  -1  -1  -7 78801.5 1825.67   6
   1  -1   7 79741.2 1781.30   6
  -1   1  -7 79693.0 1832.44  11
   1   1   7 77246.6 1847.10   9
  -1  -1  -7 79419.5 1871.00  13
   1  -1   7 75571.4 1826.47  13
   1  -1   8 37997.3 1004.40   7
   1   1   8 37895.4 1013.26   7
  -1   1  -8 36575.6 986.398   7
  -1   1  -8 36354.2 994.090  13
  -1  -1  -8 38350.0 972.914   6
   1  -1   8 36309.8 924.948   6
  -1   1  -8 36880.2 975.474  11
  -1   1  -8 36187.4 898.531  12
   1   1   8 37313.1 996.201   9
  -1  -1  -8 36176.8 1011.25  13
  -1  -1  -9 7498.71 326.924   6
   1  -1   9 8371.19 365.524   7
   1   1   9 8286.14 367.238   7
  -1   1  -9 7600.42 343.059   7
  -1   1  -9 7755.07 356.298  13
  -1   1  -9 8807.90 350.311  11
  -1   1  -9 7891.13 283.205  12
  -1  -1  -9 7963.27 295.443  11
   1   1   9 8375.30 369.803  13
  -1  -1  -9 7867.87 365.425  13
   1   1   9 8157.06 356.364   9
   1  -1  10 4347.10 247.736   9
   1   1  10 3710.31 245.505   9
  -1   1 -10 3979.14 214.213   8
  -1  -1 -10 4031.23 235.246   6
   1   1  10 3681.07 252.967   7
  -1   1 -10 4263.33 256.571   7
  -1   1 -10 3916.30 256.756  13
   1  -1  10 3741.83 250.341   7
  -1   1 -10 4136.49 243.233  11
  -1  -1 -10 4025.72 209.254  11
  -1  -1 -10 4314.76 270.046  13
   1  -1  10 4075.96 257.917  13
   1   1  10 4131.52 267.181  13
   1  -1  10 3784.26 244.335   4
   1   1  11 8069.45 380.934   9
  -1   1 -11 7309.40 319.377   8
   1  -1  11 7316.19 350.965   9
  -1  -1 -11 7387.28 346.283   6
   1   1  11 8723.75 405.969   7
  -1   1 -11 7849.95 375.040   7
  -1   1 -11 6935.88 366.013  13
  -1  -1 -11 7798.06 392.096  13
   1  -1  11 7982.04 393.118   7
  -1  -1 -11 8373.26 324.487  11
  -1   1 -11 8244.90 368.493  11
   1   1  11 7297.59 377.766  13
   1  -1  11 7203.18 369.970  13
   1  -1  11 7185.54 360.503   4
   1  -1  12 40.2847 63.0249  13
   1   1  12 84.9076 73.6691  13
  -1   1 -12 68.1480 59.1467  11
   1   1  12 106.753 71.7474   7
   1  -1  12 104.809 72.7498   7
  -1  -1 -12 150.486 85.4635  13
  -1   1 -12 60.2787 67.5265  13
  -1  -1 -12 135.570 58.5889  11
   1   1  12 204.486 79.0101   9
   1  -1  12 117.718 75.8145   9
  -1   1 -12 137.624 60.9027   8
  -1   1 -12 173.878 76.8121   7
   1  -1  12 163.075 75.3940   4
  -1  -1 -12 190.614 66.1055   6
  -1  -1 -13 1246.64 138.394  11
  -1   1 -13 1276.25 140.583   8
   1  -1  13 1506.80 177.729   4
  -1   1 -13 1456.30 178.995  13
  -1  -1 -13 1487.70 188.996  13
   1  -1  13 1375.88 177.817   7
   1   1  13 1258.18 172.510   7
   1  -1  13 1689.52 184.476   9
   1   1  13 1390.84 170.230   9
  -1   1 -13 1095.83 146.098  11
   1  -1  13 1296.04 171.585  13
   1   1  13 1217.45 165.410  13
  -1  -1 -14 1071.33 132.910  11
   1  -1  14 1148.77 154.472   9
   1   1  14 1185.87 167.737   9
  -1   1 -14 962.401 134.509   8
   1  -1  14 1072.06 158.347   4
   1   1  14 893.992 156.841  13
   1  -1  14 1072.19 164.171  13
   1  -1  14 1272.13 181.019   7
   1   1  14 1086.01 169.660   7
  -1   1 -14 821.149 146.952  13
  -1  -1 -14 1143.76 179.158  13
  -1   1 -14 1090.62 147.906  11
  -1   1 -15 6531.82 372.211  11
  -1  -1 -15 6878.71 346.231  11
   1  -1  15 6745.26 421.561   7
   1   1  15 7528.52 441.614   7
  -1  -1 -15 6952.84 429.611  13
  -1   1 -15 6138.00 397.859  13
   1   1  15 6678.55 418.290  13
   1  -1  15 6621.68 408.782  13
   1  -1  15 6648.89 403.222   4
   1   1  15 6137.65 380.986   9
   1  -1  15 6155.48 373.282   9
  -1   1 -15 7072.76 358.161   8
   1  -1  16 1110.00 191.784  13
   1   1  16 1288.63 200.859  13
  -1   1 -16 1533.61 177.032   8
   1  -1  16 1517.93 218.299   7
   1   1  16 1435.83 213.145   7
  -1  -1 -16 1461.36 184.795   6
   1  -1  16 1568.86 194.839   9
  -1  -1 -16 1349.94 160.448  11
  -1   1 -16 1548.17 192.329  11
  -1   1 -17 10925.6 513.601  11
  -1  -1 -17 9879.87 453.840  11
   1  -1  17 9930.15 568.282   7
   1   1  17 11243.6 590.416   7
  -1  -1 -17 10097.6 507.995   8
  -1   1 -17 10356.1 478.536   8
  -1   1 -17 9609.03 382.264  12
   1   1  17 9643.58 553.168  13
   1  -1  17 11042.6 574.760  13
  -1  -1 -18 761.476 157.837   8
  -1   1 -18 799.905 144.709   8
  -1   1 -18 813.135 148.794  11
  -1  -1 -18 582.108 127.981  11
   1   1  18 671.431 170.351   7
   1  -1  18 403.129 149.229   7
  -1  -1 -18 870.486 179.201  13
  -1   1 -18 500.419 103.675  12
   1  -1  18 922.968 187.727  13
   1   1  18 1109.69 196.603  13
  -1   1 -19 2870.70 272.439   8
  -1  -1 -19 2761.17 245.432  11
  -1   1 -19 2981.16 287.151  11
   1   1  19 3719.30 363.224   7
   1  -1  19 3474.93 354.425   7
  -1  -1 -19 3318.07 306.497   8
   1   1  19 2670.68 299.936  13
   1  -1  19 2803.77 305.391  13
  -1  -1 -19 3391.69 355.302  13
  -1  -1 -20 2088.78 217.458  11
  -1   1 -20 2284.12 258.233  11
   1   1  20 1904.36 274.557   7
   1  -1  20 2317.52 294.883   7
  -1  -1 -20 2668.56 325.694  13
  -1  -1 -20 2304.37 261.178   8
  -1   1 -20 2500.57 256.270   8
   1  -1  20 2573.78 312.128  13
  -1  -1 -21 980.536 159.761  11
  -1   1 -21 1001.88 181.490  11
   1  -1  21 962.247 221.090   7
   1   1  21 1212.09 251.260   7
  -1  -1 -21 1059.47 227.703  13
   1  -1  21 943.331 213.300  13
  -1  -1 -21 1292.84 220.388   8
  -1   1 -21 1536.85 210.804   8
   1  -2 -24 1322.37 223.820   8
   1   2 -24 1457.78 206.370   8
  -1   2  24 1035.09 234.362   7
  -1   2  24 1053.61 230.124  19
   1  -2 -24 1424.49 183.733  11
  -1   2  24 1327.83 255.557  13
  -1  -2  24 1614.52 270.332  13
   1   2 -24 1509.72 239.633  11
   1   2 -23 627.323 169.608   7
   1   2 -23 359.193 124.978   8
   1  -2 -23 474.133 150.450   8
  -1   2  23 588.238 166.885   7
   1  -2 -23 538.980 130.000  11
   1   2 -23 498.896 153.269  11
  -1   2  23 608.551 175.872  19
  -1  -2  23 224.122 148.761  13
  -1   2  23 457.752 158.942  13
   1   2 -22 3459.75 288.889   8
  -1   2  22 4037.17 394.833   7
  -1   2  22 4216.85 379.100  19
   1  -2 -22 4311.26 361.543   8
   1   2 -22 3612.68 336.631  11
  -1   2  22 3929.89 367.891  13
  -1  -2  22 3424.56 351.392  13
  -1   2  21 1571.53 239.911  13
  -1  -2  21 1830.62 255.991  13
  -1  -2  21 1984.17 224.184   6
  -1   2  21 1598.53 240.184   7
   1   2 -21 1973.98 241.698  11
   1   2 -21 1702.55 205.550   8
   1  -2 -21 1838.08 240.479   8
   1  -2 -20 326.976 115.997   8
   1   2 -20 467.965 118.593   8
  -1  -2  20 362.859 119.858   6
  -1   2  20 487.899 144.015   7
   1   2 -20 451.052 142.738   7
   1   2 -20 389.827 127.987  11
  -1  -2  20 124.962 111.948  13
  -1   2  20 384.698 139.198  13
   1   2 -19 53.1509 97.7706  11
   1  -2 -19 9.86515 28.2310  18
  -1   2  19 89.9332 82.2037  13
  -1  -2  19-29.2756 94.9864  13
   1   2 -19 185.597 110.262   7
   1   2 -19 38.2512 84.5656   8
   1  -2 -19 103.164 83.6805   8
   1  -2 -19 4.92183 24.1462  12
  -1   2  19 60.5783 98.2748   7
   1   2 -18 7762.46 384.736   8
  -1  -2  18 7737.52 462.132  13
  -1   2  18 7492.86 460.540  13
  -1  -2  18 7989.52 444.522   4
   1   2 -18 7716.54 440.166   7
  -1   2  18 8592.74 482.548   7
   1  -2 -18 7857.96 433.138   8
  -1   2  18 7837.67 435.758   4
  -1  -2  17 241.914 87.4632   6
   1  -2 -17 157.847 83.0575   6
  -1   2  17 129.709 100.682  13
  -1  -2  17 201.136 95.0244   4
   1   2 -17 163.051 94.8244   7
   1   2 -17 283.316 83.1154   8
  -1   2  17 116.062 85.4932   9
   1  -2 -17 205.594 88.6793   8
  -1   2  17 155.971 100.889   7
   1  -2 -17 256.350 99.4934  13
  -1  -2  17 204.086 91.2981  13
   1   2 -16 2756.28 186.315  18
  -1   2  16 3071.70 262.044  13
  -1  -2  16 2933.54 259.322  13
  -1  -2  16 2946.34 246.449   4
   1   2 -16 2714.73 239.881   7
   1   2 -16 2454.30 195.490   8
  -1   2  16 2711.02 241.394   9
  -1   2  16 3024.69 262.125   7
  -1  -2  16 2607.56 209.752   6
   1  -2 -16 2517.81 245.666  13
  -1   2  15 1564.38 185.510   7
  -1   2  15 1171.05 163.874   9
   1   2 -15 1408.40 130.744  18
  -1   2  15 1459.53 179.125  13
  -1  -2  15 1614.35 175.207   4
   1   2 -15 1434.41 166.846   7
   1   2 -15 1401.26 144.805   8
   1  -2 -15 1382.54 177.451  13
  -1  -2  15 1050.81 156.888  13
  -1  -2  15 1392.01 146.801   6
  -1   2  14 2535.24 218.517   7
  -1   2  14 2455.22 215.358   9
  -1   2  14 2353.48 216.705  13
  -1  -2  14 2014.80 198.306  13
  -1  -2  14 2289.08 201.850   4
   1   2 -14 2565.94 213.040   7
   1  -2 -14 2537.89 212.545   7
   1   2 -14 2226.86 159.988  18
   1   2 -14 2443.83 176.515   8
   1  -2 -14 2251.35 210.746  13
  -1  -2  14 2242.76 175.037   6
  -1   2  13 1729.27 177.785   9
  -1   2  13 2314.69 197.791  13
  -1  -2  13 2310.06 191.919   4
   1   2 -13 2205.58 189.455   7
  -1   2  13 2144.20 193.898   7
   1  -2 -13 2136.56 188.265   7
   1   2 -13 1656.58 137.274  18
   1   2 -13 1993.06 155.647   8
   1  -2 -13 2260.60 201.341  13
  -1  -2  13 1962.39 188.403  13
  -1  -2  13 1907.07 158.339   6
   1  -2 -13 1828.70 173.472   6
  -1   2  12 164995. 3771.77   9
   1   2 -12 169327. 3659.15  18
  -1   2  12 163695. 3773.99  13
  -1  -2  12 165020. 3754.89   4
   1  -2 -12 163679. 3756.38   7
  -1   2  12 163167. 3772.68   7
   1   2 -12 167252. 3763.75   7
   1  -2 -12 169880. 3757.05   6
  -1  -2  12 169400. 3690.43   6
  -1  -2  12 164565. 3777.39  13
   1  -2 -12 166080. 3787.17  13
   1   2 -12 167280. 3676.68   8
   1   2 -11 463.395 71.9179   8
   1   2 -11 618.131 80.3623  18
  -1  -2  11 515.030 92.6096   4
  -1   2  11 573.784 93.2645   9
   1  -2 -11 481.947 84.1203   7
   1  -2 -11 583.218 96.3369  13
  -1   2  11 429.159 86.8134   7
   1   2 -11 534.895 90.2273   7
  -1   2  11 670.612 100.967   6
  -1  -2  11 489.051 77.3825   6
   1  -2 -11 690.683 104.321   6
  -1  -2  10 20683.3 519.736  12
   1   2 -10 20366.4 562.773   8
  -1  -2  10 20921.5 538.116  17
   1  -2 -10 20005.1 620.313   6
  -1   2  10 20048.7 632.150   9
   1   2 -10 20443.2 569.599  18
  -1   2  10 19279.8 619.089   6
  -1  -2  10 20726.5 623.493   4
   1  -2 -10 18747.1 624.830  13
   1   2 -10 19282.9 615.698   7
  -1   2  10 20488.7 626.514   7
   1  -2 -10 20558.6 621.381   7
  -1  -2   9 23243.5 581.196  12
   1  -2  -9 23338.1 682.378  13
  -1  -2   9 23043.2 665.368  13
  -1  -2   9 23053.6 666.380   4
   1   2  -9 23393.0 626.304  18
   1   2  -9 23401.5 671.101   7
  -1   2   9 22663.6 673.171   6
   1   2  -9 23160.4 610.269   8
  -1  -2   9 23623.5 588.334  17
   1  -2  -9 22917.0 672.059   6
  -1  -2   9 23335.8 626.994   8
   1   2  -9 22566.6 654.037   4
   1  -2  -9 23422.6 664.506   7
  -1  -2   8 19733.5 558.695  13
   1  -2  -8 17892.4 554.976  13
  -1  -2   8 18953.4 487.802  12
  -1  -2   8 18294.5 531.278   3
  -1  -2   8 18371.7 549.873   4
   1   2  -8 18990.9 525.546  18
  -1   2   8 19440.5 567.084   6
   1   2  -8 18891.3 561.049   7
   1   2  -8 19039.4 502.640   8
   1   2  -8 18648.3 544.656   4
  -1  -2   8 18704.0 483.196  17
  -1  -2   8 18402.1 514.591   8
  -1   2   8 18312.0 545.007  13
   1  -2  -8 18429.2 559.140   6
   1  -2  -8 19628.7 551.691   7
   1  -2  -7 4721.53 214.255  13
  -1   2   7 4707.91 208.523  13
  -1   2   7 5132.97 239.474  19
  -1  -2   7 4779.41 182.299  12
  -1   2   7 4858.57 223.699   6
   1   2  -7 5272.35 226.393   7
  -1   2   7 4883.85 223.111   9
   1  -2  -7 4976.58 210.870   7
  -1   2   7 5053.32 208.937   7
   1   2  -7 5064.59 183.284   8
  -1  -2   7 5595.99 201.005   8
   1   2  -7 4989.97 213.447   4
   1   2  -7 4935.04 203.808  18
  -1  -2   7 5036.35 176.241  17
   1  -2  -7 4875.86 221.602   6
  -1  -2   7 4499.03 209.431   4
  -1  -2   7 5011.22 206.369   3
  -1   2   6 12312.5 406.544  19
   1  -2  -6 11956.9 375.564  13
  -1   2   6 12754.1 374.855  13
  -1  -2   6 12619.0 351.324   8
  -1   2   6 11955.4 385.332   9
   1   2  -6 12487.8 377.727   4
  -1  -2   6 12262.0 366.363   3
   1   2  -6 12356.7 373.309  18
   1  -2  -6 12387.1 368.160   7
   1   2  -6 13253.9 342.851   8
  -1   2   6 12424.2 363.852   7
   1  -2  -6 12462.9 391.103   6
  -1   2   6 12700.2 393.344   6
  -1  -2   6 12297.4 338.035  17
   1   2  -6 12657.0 331.254  17
  -1   2   5 40854.7 1022.40  19
   1  -2  -5 41841.0 985.996  13
  -1   2   5 42279.9 980.692  13
  -1  -2   5 43391.2 961.533   8
   1   2  -5 41846.0 999.253  18
   1   2  -5 41983.5 951.277  17
  -1  -2   5 42577.0 958.528  17
   1  -2  -5 42090.3 1007.42   6
  -1   2   5 42043.1 1008.96   6
  -1   2   5 42027.3 970.383   7
   1  -2  -5 42327.0 977.135   7
   1   2  -5 41374.1 991.778   4
  -1  -2   5 40338.5 978.923   3
   1   2  -5 41650.0 980.315   3
  -1   2   5 42552.5 1004.39   9
   1  -2  -4 31372.6 766.150   6
  -1   2   4 31301.2 735.797  20
  -1   2   4 31893.8 691.428  21
  -1   2   4 32336.2 737.815  13
   1  -2  -4 31411.4 739.893  13
  -1   2   4 31769.7 727.703   7
   1   2  -4 30558.2 733.674  17
   1   2  -4 31126.4 770.340  18
   1   2  -4 31680.8 747.285   3
   1  -2  -4 30357.0 780.454  19
  -1   2   4 30524.6 782.787  19
  -1   2   4 31041.2 756.491   9
   1   2  -4 31825.4 699.249   2
  -1  -2   4 30887.0 748.118   3
   1  -2  -3 271640. 5713.54  13
  -1   2   3 270385. 5710.14  13
   1  -2  -3 271673. 5690.25  21
   1  -2  -3 278183. 5725.47  20
   1  -2  -3 271144. 5748.59   6
  -1   2   3 269694. 5719.26  20
   1  -2  -3 267595. 5772.77  19
  -1  -2   3 265816. 5729.26  10
   1   2  -3 269616. 5725.97  10
   1   2  -3 268405. 5736.05   3
  -1  -2   3 273863. 5696.41   2
  -1   2   3 270882. 5701.29   7
   1   2  -3 270914. 5715.44  15
  -1   2   3 271063. 5734.54   9
  -1   2   3 261782. 5771.60  19
   1   2  -3 263082. 5768.00  18
  -1  -2   3 272099. 5765.37  18
   1  -2  -2 55229.8 1294.04  12
  -1  -2   2 58124.1 1306.64  18
   1  -2  -2 56999.4 1308.26  19
   1   2  -2 55634.6 1306.53  18
   1  -2  -2 57856.0 1277.40   6
   1   2  -2 57564.0 1276.76  10
  -1  -2   2 57326.7 1282.64  10
  -1  -2   2 57639.0 1284.43   5
   1  -2  -2 56985.1 1237.84  13
   1   2  -2 58413.7 1259.57  19
   1   2  -2 57589.6 1255.48  14
  -1   2   2 55463.0 1308.27  17
   1   2  -2 58002.7 1253.74  15
  -1  -2   2 59280.3 1252.58  15
   1  -2  -2 57487.4 1261.19   9
  -1   2   2 58178.7 1259.90   9
  -1   2   1 14049.4 383.476  17
   1  -2  -1 13667.6 358.317  16
   1  -2  -1 13923.7 383.852  17
  -1  -2   1 13837.6 325.070  14
   1  -2  -1 13848.1 366.301  14
   1   2  -1 13734.5 323.775  14
   1   2  -1 13597.4 378.060  18
  -1  -2   1 13633.6 374.992  18
  -1   2   1 13832.8 367.138  14
   1  -2  -1 13036.8 371.329  12
   1  -2  -1 13376.6 327.704   5
  -1  -2   1 13955.0 366.661   5
   1   2  -1 13728.9 361.417  10
  -1   2   1 13635.5 318.003  10
  -1  -2   1 13612.3 364.503  10
  -1   2   1 13430.0 359.600  16
   1   2  -1 13825.9 347.829   1
   1  -2  -1 13181.0 320.704   9
   1   2  -1 13728.5 364.581   5
  -1   2   1 13695.5 327.593   5
  -1   2   0 5528.39 156.810   4
   1  -2   0 5718.24 194.169  14
  -1   2   0 5631.50 193.377  14
  -1   2   0 5306.64 194.205  12
   1  -2   0 5177.31 190.784  12
   1  -2   0 5379.75 191.039  16
   1  -2   0 5418.06 184.079  15
  -1   2   0 5239.10 184.940  15
  -1   2   0 5255.25 190.210  16
   1   2   0 5431.62 158.478  11
   1  -2   0 5581.57 153.019   5
  -1   2   0 5340.69 194.618  17
   1  -2   0 5437.91 198.274  17
   1   2   0 5575.79 185.916   1
  -1  -2   0 5773.86 184.681   1
  -1  -2   0 5418.05 188.287   5
   1   2   0 5389.59 188.660   5
   1   2   0 5857.21 195.724  18
  -1  -2   0 5269.73 187.254  18
  -1  -2   0 5488.27 192.869  10
   1   2   0 5439.01 188.602  10
  -1  -2   0 5338.22 191.269   9
  -1   2  -1 10558.2 307.325  15
   1  -2   1 11037.1 326.981  16
   1  -2   1 11137.4 307.536  15
  -1   2  -1 10461.8 269.330   7
   1  -2   1 10063.9 277.585   4
   1  -2   1 10580.4 269.756   3
  -1   2  -1 10204.9 313.177  12
   1  -2   1 10122.2 307.945  12
   1  -2   1 10578.7 268.008  13
  -1   2  -1 10670.6 314.920  14
   1  -2   1 10491.1 312.822  14
  -1   2  -1 9995.45 322.298  11
  -1  -2  -1 10442.2 253.079  21
   1  -2   1 10427.7 312.971  17
  -1   2  -1 10531.6 312.109  17
  -1  -2  -1 10438.5 312.661   1
   1   2   1 10616.5 310.764   5
   1   2   1 10638.3 317.254   9
   1   2   1 11005.3 317.535  10
  -1  -2  -1 10827.6 301.086  18
  -1   2  -2 90438.9 1968.61  14
   1  -2   2 90157.7 1968.91  14
   1  -2   2 87816.9 1910.97   3
   1  -2   2 89312.5 1927.75   4
  -1   2  -2 89057.1 1918.22   7
   1  -2   2 90459.3 1951.30  12
   1  -2   2 90138.9 1917.91  13
  -1   2  -2 88629.9 1958.07  12
  -1   2  -2 89060.1 1984.18  11
   1  -2   2 89133.6 1987.68  11
   1  -2   2 89316.4 1920.33   7
   1   2   2 78825.8 1876.05  21
   1   2   2 89966.0 1974.10   9
  -1   2  -2 90961.5 1954.09  15
   1  -2   2 88850.9 1955.18  17
  -1  -2  -2 90734.8 1927.86  18
  -1   2  -2 90006.4 1898.58   1
  -1  -2  -2 88413.4 1971.35   1
  -1  -2  -3 18245.5 524.563  13
   1  -2   3 18983.8 487.539  13
  -1   2  -3 19515.6 492.422   7
  -1   2  -3 18949.2 527.528  14
   1  -2   3 18584.5 537.911  11
  -1   2  -3 19192.7 537.455  11
   1  -2   3 19282.9 501.982  12
   1  -2   3 18802.6 489.280   7
   1   2   3 19728.8 535.452   9
  -1  -2  -3 19527.6 472.719  18
   1  -2   3 18927.0 435.895   6
   1  -2   3 18806.0 506.164  17
  -1   2  -3 18233.8 431.509   8
   1  -2   3 19042.4 495.809   4
  -1   2  -3 18327.5 504.616  12
   1  -2   4 4674.35 187.787  13
  -1  -2  -4 4454.65 210.477  13
  -1  -2  -4 4787.67 216.197   9
   1   2   4 5106.35 220.864   9
  -1   2  -4 4236.75 207.002  11
   1  -2   4 4568.48 188.334   7
   1  -2   4 4521.91 183.707  18
  -1  -2  -4 4861.17 160.441  18
   1  -2   4 4591.36 148.002   6
   1  -2   4 4837.69 198.899  17
   1  -2   4 4482.31 190.279   4
  -1   2  -4 4351.28 142.387   8
  -1   2  -4 4742.54 189.270   7
  -1   2  -4 4464.61 186.457  13
  -1   2  -4 4208.30 185.013  12
  -1   2  -5 91544.2 2063.04  12
  -1   2  -5 91160.2 2078.21  13
   1  -2   5 91735.2 2049.47  18
  -1  -2  -5 93750.2 1999.20  18
   1  -2   5 91581.2 2006.67   6
   1  -2   5 91285.8 2081.48   4
  -1   2  -5 94056.4 2005.26   8
   1   2   5 93293.3 2123.50   9
  -1  -2  -5 89690.4 2115.57   9
  -1  -2  -5 91025.9 2122.85  13
   1  -2   5 91478.5 2073.77  13
  -1   2  -5 92559.5 2078.54   7
  -1   2  -5 92007.2 2120.54  11
  -1   2  -6 16128.8 509.185  11
  -1  -2  -6 15440.6 497.754   6
   1  -2   6 15172.5 414.134   6
  -1  -2  -6 15461.0 386.135  18
   1  -2   6 16173.5 439.646  18
   1  -2   6 15133.3 474.464   4
  -1   2  -6 15190.5 412.342   8
   1   2   6 16105.8 509.565   9
   1  -2   6 14981.1 467.834  13
  -1  -2  -6 15759.4 511.457  13
  -1   2  -6 16696.5 484.985   7
  -1   2  -6 14898.1 472.838  13
  -1   2  -6 15341.3 450.840  12
  -1   2  -7 22221.9 664.244  11
   1  -2   7 21691.0 570.709   6
  -1  -2  -7 22129.1 655.243   6
   1  -2   7 21646.1 572.823  18
  -1  -2  -7 22375.1 515.601  18
   1  -2   7 22928.0 644.986   4
  -1   2  -7 22232.8 568.613   8
   1   2   7 20194.5 651.469   7
  -1   2  -7 21970.8 638.180   7
   1   2   7 22294.8 667.271   9
  -1  -2  -7 20703.5 663.873  13
   1  -2   7 22507.1 638.252  13
  -1   2  -7 21173.9 636.118  13
  -1   2  -8 3908.40 222.271  13
   1  -2   8 4212.43 183.157   6
   1  -2   8 4519.96 239.201   7
  -1  -2  -8 4425.03 237.678   6
   1  -2   8 3924.16 220.790   4
  -1   2  -8 3644.96 210.994   7
   1   2   8 4087.18 238.649   7
   1   2   8 3805.24 231.431   9
  -1   2  -8 4084.72 177.706   8
  -1   2  -8 4020.22 229.331  11
  -1  -2  -8 3896.90 238.195  13
   1   2   9 1471.20 154.839   9
  -1   2  -9 1913.35 126.985   8
  -1   2  -9 2195.62 172.430   7
   1   2   9 1745.46 167.032   7
  -1   2  -9 1590.83 150.886  13
  -1  -2  -9 1907.61 163.055   6
   1  -2   9 1886.28 168.396   7
   1  -2   9 1641.69 127.360   6
   1  -2   9 1728.30 157.171   4
  -1   2  -9 1878.09 167.633  11
   1   2   9 1799.37 171.028  13
  -1  -2  -9 1844.57 174.205  13
   1   2  10 5075.84 291.859   9
  -1   2 -10 4964.53 230.839   8
   1  -2  10 4870.54 278.573   4
  -1   2 -10 5485.49 286.050   7
   1   2  10 4595.67 287.972   7
  -1   2 -10 5110.22 287.201  13
  -1  -2 -10 4790.73 273.099   6
   1  -2  10 5182.58 295.382   7
   1  -2  10 5098.21 234.996   6
   1  -2  10 4866.78 281.381  13
  -1  -2 -10 4618.46 289.505  13
   1   2  10 5388.29 307.336  13
  -1   2 -10 4463.18 274.231  11
  -1   2 -11 18.1944 61.1042  11
   1  -2  11 11.3093 45.9977   6
   1  -2  11-57.4263 59.8478   7
  -1   2 -11-17.9341 58.1877  13
  -1  -2 -11-20.3494 58.5242  13
  -1  -2 -11-8.97410 37.3201  11
  -1   2 -11 66.3832 49.8512   8
   1   2  11 39.7725 51.7322   7
  -1   2 -11 17.4897 47.9591   7
   1  -2  11 33.8317 56.8102   4
  -1  -2 -11 16.5937 55.7283   6
   1   2  11 36.6985 67.5059   9
   1   2  11-20.1368 60.4879  13
   1  -2  11 36.2188 56.6192  13
  -1  -2 -12 14099.8 581.556  13
   1  -2  12 14802.2 572.864  13
   1   2  12 13757.9 580.923  13
   1   2  12 14210.1 561.570   9
  -1   2 -12 14128.8 479.469   8
   1   2  12 13977.2 582.157   7
  -1   2 -12 14626.5 559.935   7
   1  -2  12 13433.3 475.496   6
   1  -2  12 13419.5 565.912   7
  -1  -2 -12 13778.3 451.084  11
  -1   2 -12 13803.6 553.922  11
   1  -2  12 14569.9 558.181   4
  -1  -2 -13 286.149 70.4449  11
   1   2  13 189.246 82.3205  13
   1  -2  13 412.181 109.890  13
   1  -2  13 257.627 87.8763   4
  -1   2 -13 269.835 88.4263   7
  -1   2 -13 560.442 120.926  11
   1  -2  13 437.932 113.257   7
   1   2  13 305.809 98.0528   7
  -1  -2 -13 309.686 109.509  13
   1   2  13 355.398 105.914   9
  -1   2 -13 351.498 81.4911   8
   1   2  14 13505.0 586.868   9
   1  -2  14 14253.6 561.783   9
   1   2  14 13844.6 615.117  13
   1  -2  14 15412.5 622.427  13
  -1   2 -14 14192.3 512.696   8
  -1   2 -14 14330.6 592.123   7
   1   2  14 15457.2 647.562   7
  -1   2 -14 14761.3 597.295  11
  -1  -2 -14 12474.0 467.595  11
   1  -2  14 14717.6 630.514   7
  -1  -2 -14 14770.7 633.882  13
  -1   2 -14 12955.9 463.891  12
   1  -2  14 14549.5 594.501   4
   1  -2  15 140.410 88.7689   9
  -1  -2 -15 203.980 100.282   6
  -1   2 -15 192.324 93.3031   7
   1  -2  15 91.1909 83.9552   4
   1   2  15 246.438 118.779  13
   1  -2  15 228.477 98.5182  13
  -1   2 -15 256.054 100.994  11
  -1  -2 -15 154.298 71.4915  11
   1  -2  15 217.141 120.071   7
   1   2  15 165.186 92.5361   7
  -1   2 -15 160.583 77.6201   8
  -1   2 -15 196.464 73.7359  12
   1   2  16 1892.14 240.425   7
   1  -2  16 2541.22 272.823   7
   1  -2  16 2105.11 242.285  13
  -1   2 -16 2100.25 194.831   8
  -1  -2 -16 2203.48 235.425   6
  -1   2 -16 1910.49 224.069  11
  -1  -2 -16 2190.11 181.477  11
   1  -2  16 2008.14 214.160   9
  -1   2 -17 935.783 155.228   8
   1  -2  17 1114.71 189.679  13
  -1  -2 -17 1014.35 172.879   6
   1  -2  17 1127.20 193.003   7
   1   2  17 949.753 195.122   7
  -1   2 -17 948.484 161.510  11
  -1  -2 -17 781.511 121.339  11
  -1   2 -18 1679.90 192.860   8
   1  -2  18 1537.46 229.976  13
  -1  -2 -18 1551.30 208.722   6
   1   2  18 1889.37 248.677   7
   1  -2  18 1570.46 242.892   7
  -1  -2 -18 1471.42 241.266  13
  -1   2 -18 1764.09 224.703  11
  -1  -2 -18 1319.15 160.055  11
  -1   2 -19 3329.46 276.058   8
   1  -2  19 2508.27 297.377  13
  -1  -2 -19 2947.93 343.293  13
   1  -2  19 3268.02 345.160   7
   1   2  19 3230.86 343.082   7
  -1   2 -19 3658.79 331.739  11
  -1  -2 -19 3085.33 237.310  11
  -1  -2 -19 3305.52 318.191   8
   1  -2  20 177.637 119.512  13
  -1  -2 -20 392.199 130.983   8
  -1   2 -20 351.986 116.238   8
   1   2  20 381.111 147.952   7
   1  -2  20 339.010 142.540   7
  -1   2 -20 543.594 160.926  11
  -1  -2 -20 242.881 90.1648  11
  -1  -2 -20 447.857 169.455  13
  -1   2 -21 504.273 165.676   1
  -1  -2 -21 867.034 209.620  13
   1   2  21 363.897 168.541   7
  -1  -2 -21 409.535 164.308   8
  -1   2 -21 483.888 130.003   8
  -1   2 -21 823.330 175.184  11
  -1  -2 -21 627.494 122.884  11
   1  -2  21 449.802 172.377  13
   1  -3 -24 481.001 114.913  11
   1   3 -24 352.423 148.279   7
   1   3 -24 301.621 127.558   8
  -1   3  24 486.704 189.607  19
  -1   3  24 539.430 176.500   7
   1  -3 -24 558.941 179.436   8
   1   3 -24 349.063 157.535  11
  -1  -3  24 472.868 181.033  13
   1  -3 -23 1232.10 165.178  11
  -1   3  23 1201.90 234.257  19
   1  -3 -23 1441.96 235.763   8
   1   3 -23 1152.86 186.079   8
   1   3 -23 992.648 208.109   7
  -1   3  23 824.513 214.078   7
  -1  -3  23 1419.80 252.199  13
  -1   3  23 1424.21 239.671  13
   1   3 -23 1220.00 223.261  11
  -1   3  22 3136.72 349.576  19
   1   3 -22 3433.49 279.051   8
   1  -3 -22 3337.56 332.850   8
   1  -3 -22 3918.51 390.795  13
   1   3 -22 3506.77 337.187  11
  -1  -3  22 3810.96 316.673   6
  -1   3  22 3288.36 351.450   7
  -1   3  22 3638.87 365.937  13
  -1  -3  22 3958.69 376.405  13
   1   3 -21 4811.35 316.871   8
  -1   3  21 4664.66 401.078  13
  -1  -3  21 4404.85 387.646  13
   1  -3 -21 4896.61 388.786   8
   1  -3 -21 4408.84 406.756  13
  -1  -3  21 4708.34 333.672   6
  -1   3  21 4586.99 403.796   7
   1   3 -21 4603.96 387.518  11
  -1   3  21 5076.33 424.376  19
  -1   3  20 2403.74 282.325   7
   1  -3 -20 2592.05 293.726  13
  -1   3  20 2552.44 293.595  19
   1   3 -20 2169.46 208.383   8
  -1  -3  20 2795.20 295.467  13
  -1   3  20 2869.97 303.125  13
   1  -3 -20 2414.88 267.381   8
   1   3 -20 2302.90 262.729  11
  -1  -3  20 2732.72 213.595  17
   1   3 -19 7078.45 452.870  11
  -1  -3  19 6027.05 323.521  17
  -1   3  19 7044.06 457.370  19
   1   3 -19 6450.55 355.817   8
  -1   3  19 6742.34 452.365  13
  -1  -3  19 6624.19 441.607  13
  -1   3  19 6770.01 452.210   7
   1   3 -19 7242.65 434.050   7
   1  -3 -19 6278.78 417.996   6
   1   3 -18 165.961 104.604  11
  -1  -3  18 146.222 71.1376  17
   1   3 -18 230.978 75.7791   8
  -1   3  18 141.327 101.114  13
  -1  -3  18 219.638 105.864   4
  -1   3  18 112.658 94.6490   7
   1   3 -18 224.917 101.700   7
  -1  -3  18 110.475 79.5034  13
   1  -3 -18 130.193 95.8554   6
   1   3 -17 52.4893 88.1422  11
  -1  -3  17 100.808 68.2403  17
   1   3 -17 76.7816 61.0246   8
  -1   3  17 52.7856 72.3748  13
  -1  -3  17-22.9475 77.0694   4
  -1   3  17 26.1106 78.4346   7
   1   3 -17 23.4373 64.2708   7
   1  -3 -17-105.196 96.7545  13
  -1  -3  17 77.2058 70.5718  13
   1  -3 -17 24.5414 73.7211   6
  -1  -3  17 65.7917 69.8747   6
   1  -3 -16-73.9062 93.1167  13
  -1  -3  16-23.9495 54.9469  13
   1   3 -16-21.9324 65.8828   7
  -1  -3  16 43.0258 72.2500   4
  -1   3  16 72.3443 80.9880   7
   1   3 -16 49.7164 68.1653  11
  -1   3  16-49.1107 70.6213  13
  -1  -3  16-46.2202 58.2350   6
   1  -3 -16 46.1807 63.3178   6
   1   3 -16-14.2400 47.8252   8
  -1  -3  16-11.8897 56.4712  17
  -1   3  16 22.6718 83.4093   9
  -1  -3  15 8676.66 352.129  17
   1   3 -15 9170.28 372.907  18
  -1   3  15 8581.41 439.618   9
   1   3 -15 8927.01 432.351   7
  -1   3  15 9877.95 465.275   7
  -1  -3  15 8757.79 434.881   4
   1  -3 -15 8466.00 446.727  13
  -1   3  15 8935.29 455.410  13
  -1  -3  15 8377.28 442.797  13
  -1  -3  15 8990.48 384.116   6
   1   3 -15 9949.41 377.011   8
   1   3 -14 103.425 62.4542  18
  -1   3  14 100.031 79.5280   9
   1   3 -14 107.995 53.0995   8
  -1  -3  14 242.921 85.7678   4
  -1  -3  14-20.5680 69.1091  13
   1  -3 -14 85.2187 78.4082  13
  -1  -3  14 115.318 56.8111  17
  -1   3  14 187.639 82.8750  13
   1   3 -14 95.0540 65.9748   7
  -1   3  14 162.802 76.9492   7
  -1  -3  14 105.534 58.3676   6
   1   3 -13 240.729 69.7922  18
  -1   3  13 242.933 87.5075   9
   1   3 -13 317.682 72.6380   8
  -1  -3  13 260.639 77.7958   3
  -1  -3  13 311.617 83.8381   4
  -1  -3  13 321.820 91.6307  13
   1  -3 -13 451.806 102.412  13
  -1  -3  13 363.210 71.5179  17
  -1   3  13 324.266 82.9590  13
   1   3 -13 264.690 81.2314   7
  -1   3  13 407.533 92.5066   7
  -1  -3  13 326.364 72.9122   6
  -1  -3  12 30049.1 795.783  17
   1   3 -12 30757.3 843.491  18
   1   3 -12 30549.5 807.323   8
  -1  -3  12 32104.0 832.845   6
   1  -3 -12 30126.7 902.848   6
   1  -3 -12 30506.5 917.370  13
  -1  -3  12 30984.3 913.994  13
   1   3 -12 31397.5 901.532   7
  -1   3  12 30765.8 904.553   7
  -1  -3  12 30168.9 894.309   4
  -1  -3  12 31791.3 875.749   3
  -1   3  12 29892.4 908.825  13
  -1   3  12 30036.7 910.791   9
  -1   3  11 21283.5 667.730   7
  -1  -3  11 19727.8 650.982   4
  -1  -3  11 20412.7 632.960   3
  -1   3  11 20972.1 672.965  13
   1  -3 -11 21229.3 681.281  13
  -1  -3  11 22030.0 575.766  12
  -1  -3  11 21613.1 583.952  17
   1   3 -11 20441.2 656.460   7
   1   3 -11 20962.7 622.609  18
  -1   3  11 20213.4 692.583  19
   1   3 -11 20034.3 648.811   4
   1  -3 -11 20666.0 670.108   6
  -1   3  11 20553.2 674.948   9
  -1  -3  11 20935.3 604.457   8
   1   3 -11 21010.6 582.054   8
  -1  -3  10 35.2929 44.4696   3
   1   3 -10 13.0747 40.8819   4
  -1  -3  10 13.3811 43.4188   4
  -1  -3  10 8.08269 32.1231  17
  -1  -3  10 24.0425 32.6002  12
   1   3 -10 13.6565 39.2794   7
  -1   3  10 26.6724 38.3585   7
   1  -3 -10 14.6038 43.8711  13
   1   3 -10 57.5102 44.6078  18
  -1   3  10 33.1445 51.8161  19
   1  -3 -10 43.7645 50.6027   6
   1   3 -10 47.4094 32.8644   8
  -1   3  10 14.7353 47.8124   9
  -1  -3  10 37.6947 35.6235   8
  -1  -3   9 42.5412 38.0390   3
   1   3  -9 23.8401 46.2374   4
  -1  -3   9 30.7170 31.9527  17
   1  -3  -9 12.9800 40.5956  13
  -1  -3   9 65.7776 39.0656  12
   1   3  -9 49.9770 37.5456   7
   1  -3  -9 53.9208 43.7496   6
  -1   3   9 30.8423 44.3633  19
  -1  -3   9 101.946 35.3454   8
   1   3  -9 41.9103 28.4294   8
  -1   3   9 80.6026 46.6076   9
   1   3  -9 78.0137 44.2989  18
  -1  -3   8 8498.46 301.480  12
   1  -3  -8 8264.89 339.543   6
   1   3  -8 9365.45 341.212   7
   1  -3  -8 8242.65 328.980  13
  -1   3   8 8483.84 323.339  13
  -1  -3   8 8726.10 291.755   8
  -1   3   8 8795.58 344.040   9
   1   3  -8 8668.41 326.517  18
  -1  -3   8 8537.93 313.226   3
  -1   3   8 9066.43 369.661  19
  -1  -3   8 7931.55 283.421  17
   1   3  -8 9183.52 336.105   4
   1   3  -7 25794.2 718.094  18
  -1  -3   7 25953.1 661.681   8
  -1  -3   7 25121.0 688.445   3
   1   3  -7 26485.8 712.294   4
  -1   3   7 27815.0 768.911  19
   1  -3  -7 26535.6 735.821   6
  -1   3   7 26976.9 704.515  13
   1  -3  -7 26655.6 714.432  13
   1   3  -7 26373.7 659.689  17
  -1  -3   7 26481.9 672.442  17
  -1   3   7 26339.6 730.158   9
   1  -3  -6 20713.0 566.203  13
  -1   3   6 20608.8 557.196  13
  -1   3   6 20421.1 543.557   7
   1  -3  -6 19983.7 588.932   6
   1   3  -6 20744.8 559.547   3
   1   3  -6 20502.9 572.874   4
  -1  -3   6 19444.0 552.057   3
  -1   3   6 19931.7 609.570  19
   1   3  -6 21050.1 591.210  18
  -1   3   6 20802.6 461.878  21
  -1   3   6 19840.0 537.624  20
   1   3  -6 21310.5 540.786  17
  -1  -3   6 21458.7 551.347  17
   1   3  -6 20537.1 477.071   2
  -1  -3   6 20121.5 524.629   8
  -1   3   6 19927.8 579.172   9
   1   3  -5 18745.4 497.874  15
   1  -3  -5 18270.9 501.904  13
  -1   3   5 18623.1 484.599   7
   1   3  -5 19372.2 518.966  14
   1  -3  -5 17817.4 529.946   6
  -1   3   5 19046.9 482.523  20
   1   3  -5 19066.7 507.597   3
  -1  -3   5 18779.2 489.685  10
   1   3  -5 17919.9 536.984  18
  -1  -3   5 18284.7 533.509  18
  -1  -3   5 18751.6 508.445   3
   1   3  -5 18550.0 438.874   2
  -1   3   5 18054.0 552.588  19
   1   3  -5 18844.2 502.386  17
  -1   3   5 18491.6 521.493   9
   1   3  -4 2653.16 123.678  15
   1   3  -4 2340.50 125.328  14
  -1   3   4 2484.53 111.307   7
   1  -3  -4 2262.84 115.123  13
   1  -3  -4 2317.89 136.003   6
  -1   3   4 2332.65 148.826  19
  -1   3   4 2218.64 106.644  20
  -1  -3   4 2502.59 99.0328  19
   1  -3  -4 2341.34 147.685  19
  -1  -3   4 2693.79 125.416  10
   1  -3  -4 2261.11 79.4013  21
   1  -3  -4 2613.41 119.954  20
   1   3  -4 2539.37 129.290   3
  -1   3   4 2458.63 130.062   9
  -1  -3   4 2483.03 90.7337   2
   1   3  -4 2372.59 147.829  18
  -1  -3   4 2333.51 142.814  18
   1   3  -4 2459.97 132.402  17
  -1  -3   3 677910. 14140.4  18
  -1   3   3 677021. 14140.5  19
   1   3  -3 655709. 14144.3  18
   1   3  -3 675838. 14129.5  11
  -1   3   3 660859. 14082.0   9
   1   3  -3 669842. 14075.3  10
  -1  -3   3 655939. 14087.1  10
   1   3  -3 664988. 14091.1   3
  -1  -3   3 670381. 14039.9   2
  -1  -3   3 667978. 14096.7   5
   1  -3  -3 656987. 14056.0  13
   1  -3  -3 665580. 14087.2   9
   1   3  -3 667455. 14078.0  14
  -1  -3   3 677853. 14068.8  15
   1   3  -3 672115. 14072.3  15
   1  -3  -3 660002. 14138.0  19
   1  -3  -3 691006. 14062.1  20
   1  -3  -2 133316. 2919.51  14
  -1  -3   2 137732. 2889.24  14
   1   3  -2 136843. 2887.93  14
   1   3  -2 131261. 2958.79  18
  -1  -3   2 132698. 2958.15  18
  -1   3   2 131428. 2961.98  17
   1   3  -2 132404. 2928.95  11
  -1  -3   2 135870. 2884.38  15
  -1   3   2 132060. 2898.28  16
   1   3  -2 136906. 2906.61  10
  -1  -3   2 131799. 2914.38  10
  -1  -3   2 131758. 2920.53   5
   1   3  -2 136235. 2870.61   1
  -1   3   2 133139. 2883.70   9
   1  -3  -2 134286. 2890.84   9
   1  -3  -2 131801. 2949.91  19
   1   3  -2 132977. 2895.41  19
  -1   3   2 135239. 2890.45   5
  -1  -3   1 2749.17 134.075  10
  -1   3   1 2823.86 105.059  10
   1  -3  -1 2711.93 108.452   9
  -1   3   1 2405.18 124.660  16
   1  -3  -1 2480.61 140.626  11
   1   3  -1 2599.87 125.549  11
   1  -3  -1 2623.07 112.350   5
  -1  -3   1 2733.55 136.174   5
   1   3  -1 2495.27 127.458  10
   1   3  -1 3017.52 114.418  14
  -1  -3   1 2852.57 114.602  14
   1  -3  -1 2745.42 136.561  14
  -1   3   1 2653.91 150.159  17
   1  -3  -1 2934.46 130.822  16
   1   3  -1 2639.79 116.549   1
   1   3  -1 2908.74 136.768   5
  -1   3   1 2886.91 114.589   5
  -1  -3   1 2779.80 148.490  18
   1   3  -1 2380.43 141.760  18
   1   3  -1 2739.59 132.829  19
   1  -3   0 11726.7 379.836  17
  -1   3   0 11912.1 376.732  17
   1   3   0 12224.1 359.707   5
  -1  -3   0 11684.8 356.125   5
   1  -3   0 11279.4 369.714  12
   1   3   0 11528.6 326.887  11
   1  -3   0 11393.8 375.997  11
  -1  -3   0 11405.1 358.275  10
   1   3   0 11566.3 352.074  10
   1  -3   0 11781.1 301.266  10
  -1   3   0 12042.8 295.603  10
  -1   3   0 11923.8 311.678   3
   1  -3   0 12030.0 318.121   5
  -1   3   0 11666.1 358.333  14
   1  -3   0 11943.3 362.686  14
  -1  -3   0 12374.0 313.522  14
  -1  -3   0 12575.9 375.832  18
  -1  -3   0 12123.5 338.315   1
   1  -3   0 12509.0 358.798  16
   1  -3   0 12212.8 355.159  15
   1  -3   1 45.9053 32.5021  14
  -1   3  -1 15.5853 25.2840  14
  -1   3  -1-7.11887 16.3332   7
  -1  -3  -1 31.1143 28.6175  18
   1  -3   1-9.70747 23.8095  11
   1  -3   1 8.22897 29.4215  12
   1   3   1 22.5360 23.4869  10
   1  -3   1 11.2739 14.8673  10
  -1  -3  -1-20.7320 22.4225   1
   1  -3   1 8.61251 32.5537  17
  -1   3  -1 8.32448 31.4650  17
  -1   3  -1 16.0938 17.7908   3
   1  -3   1-6.91517 28.7582  15
   1  -3   1 8.07743 31.3244  16
   1   3   1-7.51295 25.2321   5
   1  -3   2 1148.39 105.101  16
   1  -3   2 1251.66 97.5424  15
   1  -3   2 1082.37 95.6271  14
  -1   3  -2 1178.06 75.2945   3
  -1  -3  -2 1193.01 93.6468  18
   1  -3   2 1246.37 98.7997  12
  -1   3  -2 1188.37 74.9105   7
   1  -3   2 1304.03 113.858  11
  -1  -3  -2 1117.46 63.3932  11
  -1   3  -2 1343.69 110.607  11
   1  -3   2 1131.97 62.0836  10
  -1  -3  -2 1234.52 98.7963   1
   1   3   2 1339.27 105.030   9
   1  -3   2 1215.67 101.584  17
  -1   3  -2 1351.91 101.219  17
   1  -3   2 1237.49 53.9630   8
   1   3   2 1004.40 89.9733   5
   1  -3   2 1218.85 77.4397   3
  -1  -3  -3 14569.8 448.532   9
   1  -3   3 13526.3 382.584  13
   1  -3   3 14595.2 426.042  12
   1  -3   3 13533.2 380.692   3
   1  -3   3 13806.2 334.758   8
  -1   3  -3 13581.5 452.554  11
  -1  -3  -3 13453.1 330.359  11
   1  -3   3 13831.9 460.091  11
  -1   3  -3 14312.1 395.966   4
  -1  -3  -3 14837.0 412.103  18
   1  -3   3 14415.8 429.653  17
   1   3   3 14051.4 440.557   9
  -1   3  -3 13718.1 347.074   1
  -1   3  -3 14168.8 387.400   7
  -1   3  -4 3323.89 157.493   7
   1  -3   4 2911.33 167.740  18
  -1  -3  -4 3445.72 159.064  18
  -1  -3  -4 3456.49 186.527  13
   1  -3   4 3428.14 160.257  13
   1  -3   4 3176.75 168.787  12
  -1   3  -4 3257.60 192.652  11
   1  -3   4 3529.07 155.207   3
   1  -3   4 3055.77 160.167   4
   1  -3   4 2924.40 190.165  11
   1   3   4 3475.79 192.869   9
   1  -3   4 2968.33 168.044  17
  -1   3  -4 3394.87 161.620   4
   1   3   4 3321.41 109.613  21
   1  -3   4 3186.38 117.029   8
  -1  -3  -4 3319.23 189.671   9
   1  -3   5 6256.96 247.413  13
  -1   3  -5 6537.20 296.600  11
   1  -3   5 5988.67 249.478  12
  -1   3  -5 5755.85 268.409  14
  -1   3  -5 6489.62 187.415   8
  -1   3  -5 6643.97 251.312   7
  -1  -3  -5 6371.97 283.292  13
  -1  -3  -5 6594.66 292.178   9
   1  -3   5 6329.99 261.501  18
  -1  -3  -5 6270.67 230.372  18
  -1   3  -5 6381.43 263.842  15
   1  -3   5 6013.77 253.473   4
   1  -3   5 6627.84 243.632   3
   1   3   5 6206.92 284.234   9
   1  -3   5 6642.87 263.978  17
  -1  -3  -6 6238.18 288.962  13
   1  -3   6 6478.34 262.348  13
  -1   3  -6 6014.61 255.578   7
   1  -3   6 5845.16 244.396   3
   1  -3   6 6138.26 264.181   4
  -1   3  -6 6143.43 297.202  11
   1  -3   6 6444.51 266.595  17
   1  -3   6 6233.70 204.961   6
  -1  -3  -6 5408.82 280.072   9
   1   3   6 6425.47 294.539   9
  -1   3  -6 6254.65 285.643  14
  -1  -3  -6 6261.64 225.285  18
   1  -3   6 6034.52 254.455  18
  -1   3  -6 5996.81 192.704   8
  -1  -3  -7 400.649 80.6647  13
   1   3   7 240.888 66.5429   7
  -1   3  -7 308.001 64.4922   7
   1  -3   7 413.379 71.3048   4
   1  -3   7 337.846 65.1699  13
  -1   3  -7 452.324 87.9351  11
  -1  -3  -7 316.887 71.0058   6
   1  -3   7 324.489 66.6942  17
   1  -3   7 334.591 50.8798   6
   1   3   7 277.472 71.9811   9
  -1   3  -7 356.457 79.1726  14
  -1  -3  -7 317.985 51.7732  18
   1  -3   7 350.664 66.8799  18
  -1   3  -7 359.958 48.3897   8
  -1  -3  -8 11653.1 465.495  13
   1   3   8 11556.2 456.567   7
  -1   3  -8 11868.4 429.118   7
  -1   3  -8 11329.2 466.838  11
   1  -3   8 11470.9 432.539   4
   1  -3   8 12117.7 445.646   7
  -1  -3  -8 12534.4 467.314   6
   1  -3   8 12888.1 429.249  17
   1  -3   8 11892.7 361.295   6
   1   3   8 12138.3 468.737   9
  -1   3  -8 11990.1 459.915  14
  -1  -3  -8 12290.6 348.197  18
   1  -3   8 11825.7 395.240  18
  -1   3  -8 12214.2 354.782   8
   1  -3   9 1150.99 136.644   7
  -1  -3  -9 1059.06 85.6882  18
  -1   3  -9 1517.46 161.051  11
  -1   3  -9 1088.70 94.8869   8
   1  -3   9 1104.11 102.155   6
  -1  -3  -9 1392.33 152.509   6
   1   3   9 1352.30 152.827   7
  -1   3  -9 1576.20 145.589   7
   1  -3   9 1424.50 141.017   4
   1   3   9 1360.79 148.268   9
  -1  -3  -9 1160.65 143.393  13
   1  -3   9 1352.89 127.901  17
  -1   3 -10 3437.05 207.271  12
   1  -3  10 3699.85 193.336   6
   1  -3  10 4194.52 264.202   7
  -1  -3 -10 4173.54 266.700   6
  -1   3 -10 4433.67 260.432   7
   1   3  10 3771.42 261.720   7
  -1  -3 -10 3494.10 152.353  18
   1   3  10 3756.79 261.861   9
   1  -3  10 4504.94 246.283  17
  -1   3 -10 3972.24 191.722   8
   1  -3  10 4054.07 252.108  13
  -1  -3 -10 3893.85 271.166  13
   1  -3  10 3885.38 251.352   4
  -1   3 -10 4354.38 281.442  11
  -1   3 -11 2375.24 221.016  11
   1  -3  11 3160.85 238.971   7
   1  -3  11 2710.32 176.172   6
  -1   3 -11 3074.82 226.727   7
   1   3  11 2781.38 233.585   7
   1   3  11 2822.97 234.882   9
   1  -3  11 2570.91 195.098  17
  -1   3 -11 2809.96 169.554   8
  -1  -3 -11 2870.60 239.235  13
   1  -3  11 2571.76 214.146  13
   1  -3  11 2775.29 224.902   4
  -1   3 -11 2661.70 184.087  12
  -1   3 -12 4283.85 301.509  11
  -1  -3 -12 3882.33 192.901  11
   1   3  12 3747.07 283.821   9
   1  -3  12 4014.72 255.448  17
  -1   3 -12 3573.00 207.896   8
  -1  -3 -12 4362.96 305.411  13
   1  -3  12 4298.21 289.753  13
  -1   3 -12 4244.26 281.827   7
   1   3  12 4482.68 309.161   7
   1  -3  12 3851.03 218.938   6
   1  -3  12 4395.75 299.837   7
   1  -3  12 4225.93 284.754   4
  -1  -3 -13 2109.45 149.402  11
  -1   3 -13 2587.10 242.674  11
   1  -3  13 1835.62 214.638   7
   1  -3  13 2395.06 180.636   6
   1  -3  13 2474.75 236.218  13
  -1  -3 -13 2710.21 253.738  13
  -1   3 -13 2674.42 235.940   7
   1   3  13 2669.11 250.910   7
   1  -3  13 3007.51 217.518  17
  -1   3 -13 2198.24 168.603   8
   1  -3  13 2326.15 221.309   4
   1   3  13 2721.56 249.576   9
  -1  -3 -14 209.942 104.464  13
   1  -3  14 423.409 118.454   7
   1   3  14 337.160 112.617   7
  -1  -3 -14 261.388 66.0534  11
  -1   3 -14 222.370 94.6664   7
   1  -3  14 390.215 112.959   4
   1  -3  14 401.737 98.7249  17
  -1   3 -14 337.838 84.5434   8
  -1  -3 -14 260.813 100.913   6
   1  -3  14 186.771 92.9772  13
  -1   3 -14 344.599 120.897  11
  -1  -3 -15 2381.51 173.522  11
  -1   3 -15 2824.41 277.251  11
   1  -3  15 2845.03 243.323   9
  -1   3 -15 3055.71 270.198   7
   1   3  15 3017.03 287.010   7
   1  -3  15 2292.93 235.782   4
   1  -3  15 2750.17 228.040  17
   1  -3  15 2772.68 263.747  13
  -1   3 -15 2466.79 195.496   8
  -1  -3 -15 2865.02 270.131   6
   1  -3  15 3203.88 289.524   7
   1  -3  16 405.623 125.808   7
   1   3  16 209.614 121.988   7
   1  -3  16 379.989 122.491  13
   1  -3  16 351.570 110.761   9
  -1   3 -16 321.337 91.2276   8
  -1   3 -16 255.212 104.030   7
  -1  -3 -16 370.253 117.139   6
  -1   3 -16 326.029 113.197  11
  -1  -3 -16 355.366 80.0815  11
  -1   3 -17 1675.42 174.993   8
   1  -3  17 2108.74 228.478   9
   1  -3  17 1859.27 244.524  13
  -1  -3 -17 2079.46 273.069  13
   1   3  17 1891.15 248.330   7
  -1  -3 -17 1552.28 214.232   6
  -1   3 -17 1844.41 237.704  11
  -1  -3 -17 1705.09 157.866  11
  -1   3 -18-29.5185 84.8975  11
  -1  -3 -18 59.3014 62.5627  11
   1   3  18 205.035 138.990   7
   1  -3  18-62.0720 93.2305  13
  -1  -3 -18 74.0779 96.3566  13
  -1   3 -18 17.5468 69.7302   8
  -1  -3 -18 87.2850 97.7158   6
  -1  -3 -19 464.329 90.7931  11
  -1   3 -19 275.155 118.761  11
   1   3  19 326.290 137.207   7
   1  -3  19 165.434 111.333  13
  -1  -3 -19 276.284 141.283  13
  -1  -3 -19 457.439 158.815   6
  -1   3 -19 317.448 107.630   8
  -1   3 -20 237.190 113.951   8
  -1   3 -20 662.258 166.517  11
   1   3  20 653.070 182.618   7
   1  -3  20 246.104 133.110  13
  -1   3 -20 256.512 133.564   1
  -1  -3 -20 545.103 189.088  13
  -1  -3 -20 351.107 144.024   6
  -1  -3 -21 133.206 133.394  13
   1   3  21 121.794 136.361   7
   1  -3  21 223.358 140.723  13
  -1   3 -21 41.6396 97.2453   8
  -1   3 -21-33.9307 110.110   1
  -1  -3 -21 44.8558 123.019   1
  -1  -3 -21 201.848 136.844   8
  -1   3 -21 259.057 128.695  11
   1   4 -23 292.677 149.041  11
  -1   4  23 471.159 192.784   7
  -1  -4  23 363.517 115.415   6
   1  -4 -23 473.271 182.970  13
   1   4 -23 439.131 158.889   7
   1   4 -23 389.019 119.403   8
   1  -4 -23 426.547 177.268   8
  -1  -4  23 525.500 175.486  13
  -1   4  23 416.700 184.442  19
   1   4 -22 8568.69 557.560  11
  -1   4  22 8391.91 564.476   7
  -1  -4  22 7943.28 455.241   6
   1  -4 -22 8900.21 591.292  13
   1   4 -22 8453.76 535.916   7
   1  -4 -22 8447.55 536.085   8
   1   4 -22 8384.46 433.367   8
  -1  -4  22 8057.84 555.425  13
  -1   4  22 8998.54 596.931  19
   1  -4 -21 1736.97 249.278   6
  -1  -4  21 1861.01 213.498   6
   1   4 -21 1807.60 192.682   8
   1  -4 -21 1691.73 242.630   8
  -1  -4  21 2352.12 292.604  13
  -1   4  21 1707.22 259.972  19
  -1   4  21 2219.68 281.696   7
   1  -4 -21 1931.19 267.672  13
   1   4 -21 2048.81 272.650  11
   1   4 -20 65.7346 98.7556  11
   1  -4 -20 281.179 121.178   6
   1  -4 -20 106.989 48.9265  18
  -1  -4  20 31.6385 102.678  13
   1  -4 -20 141.958 106.631  13
   1   4 -20 69.4892 72.2823   8
  -1   4  20 162.656 101.735   7
  -1   4  20 144.217 117.002  19
  -1   4  19 547.234 147.036   7
  -1  -4  19 597.036 116.087  17
   1  -4 -19 356.804 121.243   6
  -1   4  19 614.393 150.937  13
  -1  -4  19 233.444 101.584   3
   1   4 -19 473.021 112.597   8
   1   4 -19 452.385 136.790   7
   1   4 -19 409.450 142.179  11
  -1  -4  19 268.360 124.304  13
  -1   4  19 341.604 136.020  19
  -1   4  18 226.689 115.408   7
  -1  -4  18 271.879 93.0514  17
   1  -4 -18 282.152 103.978   6
  -1   4  18 459.921 138.913  13
  -1  -4  18 375.289 116.598   3
   1   4 -18 376.217 117.277   7
   1   4 -18 320.612 89.0141   8
   1   4 -18 420.806 127.830  11
  -1  -4  18 83.7600 105.704  13
  -1   4  18 194.042 112.337  19
  -1   4  17 52.7012 96.9445   7
   1   4 -17 57.2873 89.5567  11
  -1  -4  17 15.8665 67.4051   6
   1  -4 -17 26.7977 73.4854   6
  -1   4  17 26.8168 77.1266  13
  -1  -4  17 23.4446 78.7387   4
  -1  -4  17 41.6304 76.5804   3
   1   4 -17 56.6524 61.4098   8
   1   4 -17-23.6226 73.8588   7
  -1   4  17-30.5635 91.8103  19
  -1  -4  17 54.9167 66.2875  17
  -1  -4  17 78.3903 93.4248  13
   1   4 -16 8361.37 467.739  11
  -1   4  16 6995.52 444.805  19
  -1  -4  16 7726.48 361.226   6
   1  -4 -16 7491.11 432.083   6
   1   4 -16 7571.33 335.213   8
  -1  -4  16 7804.83 436.222  13
  -1   4  16 6857.10 418.136  13
  -1  -4  16 7877.27 398.887   3
  -1  -4  16 8021.16 430.728   4
  -1  -4  16 6948.69 337.950  17
   1  -4 -16 8637.86 462.997  13
  -1   4  16 7580.18 428.733   7
   1   4 -16 7697.14 416.648   7
  -1  -4  15 341.019 102.708  13
   1  -4 -15 379.422 107.109  13
  -1  -4  15 375.857 85.1767  17
   1   4 -15 283.618 102.727  11
   1  -4 -15 383.616 114.118   6
  -1  -4  15 398.989 87.1725   6
   1   4 -15 302.490 70.7757   8
  -1  -4  15 536.933 128.102   4
  -1  -4  15 421.212 110.274   3
  -1   4  15 289.114 111.033   9
   1   4 -15 269.625 90.2317   7
  -1   4  15 359.465 105.176   7
  -1   4  15 415.682 109.935  13
  -1   4  15 379.457 122.352  19
  -1   4  14 185.430 81.9265   7
   1   4 -14 135.843 75.3153   7
  -1  -4  14 191.062 71.0519  17
  -1  -4  14 166.176 70.1676   6
   1  -4 -14 175.674 91.3698  13
  -1  -4  14 126.857 82.0455  13
   1   4 -14 110.788 56.0967   8
  -1  -4  14 85.2111 70.9356   3
  -1   4  14 230.197 94.3399   9
  -1   4  14 106.542 86.7175  13
   1   4 -14 121.744 76.1852  11
  -1   4  13 16359.9 617.119   9
  -1  -4  13 15416.5 498.986  12
   1   4 -13 16868.2 651.012  11
  -1  -4  13 16148.2 520.869  17
  -1   4  13 16216.8 602.002   7
   1   4 -13 16296.1 594.174   7
   1   4 -13 17147.6 507.660   8
  -1  -4  13 15824.2 568.209   3
  -1   4  13 15970.7 607.157  13
  -1  -4  13 16965.8 619.007  13
   1  -4 -13 16342.4 619.862  13
   1   4 -12 22141.6 778.787  11
   1   4 -12 23340.5 732.505   7
  -1  -4  12 22680.1 655.049  17
  -1  -4  12 23303.8 745.798  13
  -1  -4  12 22648.4 646.737  12
  -1   4  12 22570.6 748.838   9
  -1  -4  12 22994.3 661.775   8
  -1   4  12 22435.6 727.908   7
  -1  -4  12 23238.8 708.350   3
   1   4 -12 23143.0 707.215  18
   1  -4 -12 21504.9 739.369  13
  -1   4  12 23296.0 747.322  13
   1   4 -12 22487.3 727.193   4
  -1  -4  11 83.0154 45.0498   8
   1   4 -11 77.5005 52.1064   4
  -1  -4  11 106.240 56.0844  17
  -1   4  11 162.534 61.4769  13
   1  -4 -11 67.4747 50.7231  13
   1   4 -11 46.3988 50.2334   7
  -1   4  11 107.750 58.2265   7
  -1  -4  11 105.389 53.3369  12
   1   4 -11 141.085 76.2157  11
   1  -4 -11 138.749 68.9572   6
  -1   4  11 68.2881 61.0809   9
  -1  -4  11 214.817 60.5384   3
   1   4 -11 290.312 71.2401  18
  -1   4  11 79.4842 64.5132  19
  -1  -4  10 228.727 56.8276   8
  -1   4  10 233.845 66.5589   7
  -1  -4  10 185.027 61.9128  17
   1   4 -10 258.224 72.6700   4
   1  -4 -10 122.043 56.2973  13
  -1  -4  10 237.669 63.6890  12
   1   4 -10 373.057 77.8257   7
   1   4 -10 207.041 71.2795  11
   1  -4 -10 146.323 67.7560   6
  -1   4  10 236.908 73.8844   9
  -1  -4  10 185.383 57.8808   3
   1   4 -10 255.090 68.5635  18
  -1   4  10 168.362 72.6790  19
  -1  -4   9 20005.6 555.983   8
  -1   4   9 19449.9 601.663   7
   1  -4  -9 20093.7 624.039  13
  -1  -4   9 19403.5 590.707   3
  -1  -4   9 19519.8 589.738  12
   1   4  -9 20881.0 679.820  11
   1   4  -9 21187.3 628.771   4
  -1  -4   9 19987.7 577.710  17
  -1   4   9 19396.3 667.430  19
   1   4  -9 19806.5 616.703   7
   1  -4  -9 19958.8 643.747   6
   1   4  -9 19749.5 476.351   2
   1   4  -9 20053.2 626.601  18
  -1   4   9 20098.3 634.432   9
  -1  -4   8 1178.78 98.6866   8
   1  -4  -8 1518.56 133.823  13
   1   4  -8 1669.32 146.360  18
   1  -4  -8 1430.24 143.566   6
   1   4  -8 1358.79 124.475   7
   1   4  -8 1262.72 125.630  14
   1   4  -8 1234.51 122.829   4
  -1  -4   8 1233.62 113.632   3
   1   4  -8 1317.13 142.099  11
  -1   4   8 1323.12 144.816  19
  -1   4   8 1351.84 130.710   9
  -1   4   8 1254.88 105.629  20
  -1  -4   8 1120.45 107.587  17
   1   4  -8 1182.86 67.4260   2
   1  -4  -7 17707.3 542.018  13
  -1  -4   7 18536.6 494.838   8
   1  -4  -7 17671.5 575.513   6
   1   4  -7 18838.7 542.416   3
   1   4  -7 18457.1 555.261   4
   1   4  -7 17831.4 596.438  11
  -1  -4   7 18398.8 508.737  10
   1   4  -7 17940.4 433.796   2
  -1  -4   7 17919.2 532.307   3
  -1   4   7 17971.4 561.306   9
  -1   4   7 18135.1 601.193  19
  -1   4   7 17957.2 500.262  20
   1   4  -7 17899.9 574.818  18
  -1  -4   7 19355.2 576.292  18
   1  -4  -6 2498.66 171.265   6
   1   4  -6 2830.62 159.378   3
   1   4  -6 2927.08 191.346  11
  -1   4   6 2594.86 131.548  20
  -1   4   6 2467.74 163.500   9
  -1  -4   6 2341.59 166.606  18
   1   4  -6 2407.96 173.977  18
  -1   4   6 2218.17 173.631  19
  -1   4   6 2731.77 145.152   7
  -1  -4   6 2676.20 142.460  10
  -1  -4   6 2584.24 153.468   3
   1  -4  -6 2705.60 157.657  13
   1  -4  -5 227.907 48.5203  13
  -1   4   5 300.743 45.1436  20
  -1  -4   5 347.629 54.7168  10
   1   4  -5 303.269 68.6634  11
   1  -4  -5 220.226 55.9641   6
  -1   4   5 275.758 47.5261   7
   1   4  -5 161.010 52.9193  18
  -1  -4   5 271.611 59.0984  18
  -1  -4   5 213.168 38.3872  19
  -1   4   5 363.443 72.2936  19
  -1   4   5 332.306 62.9569   9
   1  -4  -5 324.248 60.4707   9
   1   4  -5 334.986 57.4912   3
  -1   4   4 45358.3 1151.28  19
  -1  -4   4 44869.4 1048.70  19
   1  -4  -4 44625.8 1150.69  19
   1   4  -4 45807.2 1145.09  11
   1   4  -4 46199.7 1093.58   3
  -1  -4   4 45460.9 1014.12   2
   1   4  -4 46451.3 1065.82  10
  -1  -4   4 45940.7 1082.94  10
  -1   4   4 44321.3 1090.19   9
  -1  -4   4 46360.2 1149.67  18
   1   4  -4 44617.9 1151.24  18
   1  -4  -4 44300.4 1065.99  13
   1  -4  -4 46437.6 1055.92  20
  -1  -4   4 45432.6 1095.32   5
   1   4  -3 140962. 3137.72  11
   1   4  -3 142658. 3019.33   1
  -1  -4   3 143159. 3082.99  14
   1   4  -3 140509. 3079.39  14
  -1   4   3 138407. 3076.46   9
   1   4  -3 142871. 3072.87  10
  -1  -4   3 141970. 3089.54  10
  -1   4   3 142656. 3081.93   5
   1  -4  -3 138353. 3044.74  20
   1  -4  -3 140424. 3151.82  19
  -1  -4   3 142159. 3070.94  15
  -1   4   3 137835. 3060.44  16
  -1  -4   3 142829. 3156.96  18
  -1  -4   3 143322. 3102.64   5
   1   4  -2 55448.5 1279.26  10
  -1   4   2 56391.2 1270.80   5
  -1  -4   2 55641.7 1302.89   5
   1  -4  -2 53723.4 1331.34  19
   1   4  -2 55194.5 1284.17  19
  -1   4   2 54269.7 1273.17  16
  -1  -4   2 56754.3 1266.82  15
   1   4  -2 54550.9 1266.96  14
   1  -4  -2 56403.5 1299.56  14
  -1  -4   2 56540.6 1268.61  14
  -1  -4   2 54988.6 1294.61  10
  -1   4   2 54864.8 1255.75  10
   1   4  -2 54874.1 1237.02   1
   1  -4  -2 54767.6 1323.51  11
   1   4  -2 55126.6 1314.70  11
  -1  -4   2 52903.7 1341.68  18
  -1  -4   1 4534.33 176.041  15
  -1   4   1 4000.44 184.221  16
   1  -4  -1 4559.08 198.206  15
  -1  -4   1 4402.81 156.458  16
   1  -4  -1 4786.52 173.457   9
  -1  -4   1 4216.97 194.546  10
   1   4  -1 4339.68 193.337  11
   1  -4  -1 4542.37 216.238  11
  -1   4   1 4296.72 171.221   5
   1   4  -1 4357.90 194.706   5
  -1   4   1 4451.47 162.917  10
   1   4  -1 4475.01 192.054  10
   1  -4  -1 4281.93 183.801  16
   1   4  -1 4311.67 197.106  19
   1  -4  -1 4459.73 210.996  19
  -1  -4   1 4616.09 176.778  14
   1  -4  -1 4554.06 200.469  14
   1  -4  -1 4393.09 174.920   5
  -1  -4   1 4153.94 194.039   5
  -1  -4   1 4624.53 223.327  18
  -1  -4   0 50588.6 1142.24   1
  -1  -4   0 51081.6 1129.30  14
   1  -4   0 48484.0 1180.81  14
   1  -4   0 48621.0 1214.45  12
   1  -4   0 47690.5 1112.43  10
   1  -4   0 49024.0 1111.60   9
   1   4   0 50080.4 1174.75  10
   1  -4   0 48605.4 1220.35  11
   1   4   0 48108.7 1150.41  11
  -1   4   0 49978.7 1102.48  10
  -1  -4   0 49373.2 1077.97  16
   1   4   0 50396.4 1197.63  19
  -1  -4   0 50302.0 1216.25  18
   1  -4   0 49596.2 1169.56  16
   1  -4   0 49073.7 1172.93  15
   1  -4   0 47745.3 1131.67   5
  -1  -4   0 47825.5 1179.30   5
   1   4   0 48443.3 1178.34   5
   1  -4   1 43441.3 1040.13  15
   1  -4   1 43156.4 1053.33  16
  -1  -4  -1 42746.1 985.031  14
   1  -4   1 43560.2 1054.07  14
  -1  -4  -1 42396.4 1023.71   1
  -1   4  -1 43504.1 989.103   3
   1  -4   1 42804.8 1076.55  12
   1  -4   1 41915.6 1091.74  11
   1   4   1 42495.7 1043.05  10
   1  -4   1 42382.3 967.702  10
  -1  -4  -1 40590.0 1046.85   9
  -1   4  -1 42338.9 954.512  10
  -1  -4  -1 41807.6 1065.84  18
   1  -4   1 43012.2 1083.16  17
   1   4   1 42652.4 1072.49  19
   1   4   1 42637.7 1051.34   5
   1  -4   1 41911.6 991.466   5
   1  -4   2 248.511 59.7750  17
   1  -4   2 183.481 57.1311  16
   1  -4   2 295.861 59.4021  15
   1  -4   2 223.354 58.5937  14
  -1  -4  -2 339.603 65.8951   9
  -1   4  -2 310.407 48.1554   4
  -1   4  -2 295.409 43.4581   7
  -1  -4  -2 196.750 55.5612  18
   1  -4   2 229.157 60.0381  12
  -1   4  -2 264.351 58.9786  11
   1  -4   2 209.576 54.6837  11
   1  -4   2 228.014 35.3242  10
   1   4   2 216.615 54.2122  10
  -1   4  -2 232.935 40.7350   3
  -1  -4  -2 196.259 23.7051  21
  -1  -4  -2 211.803 51.3565   1
   1   4   2 178.244 50.2992   5
   1   4   3 2096.32 92.4088  20
  -1  -4  -3 1848.87 147.681   9
   1  -4   3 2232.99 159.478  17
   1  -4   3 2476.52 171.644  16
   1  -4   3 2126.78 154.258  14
   1  -4   3 2563.26 170.265  18
  -1  -4  -3 2315.56 152.274  18
  -1   4  -3 2383.50 132.660   4
  -1   4  -3 2312.73 124.490   3
   1  -4   3 2451.32 161.759  12
   1  -4   3 2730.85 187.946  11
  -1   4  -3 2333.37 168.527  11
  -1   4  -3 2443.23 126.143   7
   1  -4   3 2264.20 105.663  10
  -1  -4  -3 2387.70 156.309   1
   1  -4   3 2172.26 90.9737   8
   1  -4   3 2397.54 128.869   3
   1   4   3 2261.09 151.399   5
   1   4   3 2082.37 151.596   9
  -1   4  -4-11.5291 39.9895  14
  -1   4  -4 52.0595 45.1428  15
  -1   4  -4 8.39706 30.8926   4
   1  -4   4 3.54535 19.1993   8
  -1  -4  -4-11.9275 35.8286  13
   1  -4   4 7.28789 30.9597  13
   1  -4   4-10.8994 38.9689  12
  -1   4  -4-14.6137 40.0727  11
  -1   4  -4 7.63737 28.8676   7
   1  -4   4 15.0657 39.1923  11
   1  -4   4 24.3301 23.8694  10
  -1  -4  -4-9.97210 33.4905  18
   1  -4   4-12.3732 40.1453  18
   1  -4   4 14.9425 28.9734   3
  -1  -4  -4-12.9489 38.8967   9
   1   4   4 24.5978 47.6946   9
   1  -4   4 92.0935 52.8209  17
  -1   4  -4 6.50529 19.3366   1
  -1   4  -5 11.2916 43.7904  15
  -1   4  -5 50.5832 49.0418  14
  -1   4  -5 122.532 45.5086   4
  -1  -4  -5 52.8691 41.3262  13
   1  -4   5 17.1102 33.1792  13
  -1   4  -5 8.91522 32.8015   7
   1  -4   5 109.611 53.7691  12
  -1  -4  -5 26.7531 18.5926  11
  -1   4  -5 31.4051 40.8511  11
   1  -4   5 58.2906 36.8218   3
   1   4   5 13.4554 42.0706   9
  -1  -4  -5 14.2642 41.0256   9
   1  -4   5 4.17933 19.8545   8
   1  -4   5-11.7408 44.3796  17
  -1   4  -5 19.3519 24.4658   1
   1  -4   5 37.4002 40.4510  18
  -1  -4  -5-9.74137 31.6091  18
  -1   4  -6 3467.96 204.744  15
  -1  -4  -6 3356.45 216.107  13
  -1   4  -6 3783.70 194.275   7
  -1   4  -6 3694.07 224.077  14
   1  -4   6 3512.40 191.461  13
   1  -4   6 3341.67 179.114   3
  -1  -4  -6 2911.84 114.841  11
  -1   4  -6 3655.74 235.981  11
   1  -4   6 3717.52 203.700  12
  -1  -4  -6 3135.16 219.036   9
   1  -4   6 3555.98 144.498   8
   1   4   6 3355.22 218.827   9
   1   4   6 3532.50 112.832  21
  -1  -4  -6 3395.01 184.461  18
   1  -4   6 3671.24 210.963  18
  -1   4  -6 3659.95 196.885   4
   1  -4   6 3662.18 211.215  17
  -1   4  -7 2787.92 203.898  14
   1   4   7 2820.56 202.037   7
  -1   4  -7 2933.22 181.016   7
  -1  -4  -7 3141.20 213.887  13
   1  -4   7 2787.59 180.985  13
  -1   4  -7 2812.99 215.940  11
   1  -4   7 2780.76 181.769  12
   1  -4   7 2969.15 191.169   4
   1  -4   7 2569.00 166.465   3
  -1  -4  -7 2701.32 162.966  18
   1  -4   7 3036.78 195.060  18
   1   4   7 2710.55 206.982   9
  -1   4  -7 2575.28 190.849  15
   1  -4   7 2767.51 189.784  17
   1   4   7 2713.26 111.395  21
  -1  -4  -7 2557.87 205.806   9
  -1  -4  -8-17.3431 54.2252   6
  -1   4  -8 19.2666 52.8335  11
  -1  -4  -8 17.3134 45.0417  13
   1   4   8 33.0180 49.5927   7
  -1   4  -8 38.9821 46.4598   7
   1  -4   8 23.2985 41.6520   3
   1  -4   8 41.2960 50.6441   4
   1  -4   8 37.6455 47.4325  18
  -1  -4  -8 17.6067 34.1420  18
   1   4   8-17.0719 57.3362   9
  -1   4  -8 16.6272 57.6739  14
   1  -4   8 52.2417 51.9005  17
   1  -4   8 50.9798 34.0665   6
  -1   4  -8 14.5233 56.3225  15
   1  -4   9 7.31520 34.1607   6
  -1  -4  -9 58.4120 38.2897  18
   1  -4   9 37.4277 45.8990  18
  -1  -4  -9 18.7991 56.4703  13
  -1   4  -9 12.2797 33.2500   8
  -1   4  -9 14.4101 54.4675   7
   1   4   9 17.9442 49.2061   7
  -1   4  -9 18.0605 56.4670  14
  -1   4  -9 20.5322 56.3025  11
   1  -4   9-15.1386 49.1184   4
   1  -4   9-89.9821 47.2921   3
   1  -4   9 54.6128 61.5188  17
   1   4   9 54.9859 67.4306   9
  -1  -4 -10 4169.68 286.458  13
   1  -4  10 4562.48 273.292  13
   1   4  10 4402.47 286.265   7
  -1   4 -10 4127.37 258.983   7
   1  -4  10 3939.90 200.521   6
  -1  -4 -10 4346.38 201.451  18
  -1   4 -10 5142.35 308.459  14
  -1   4 -10 4877.79 197.958   8
   1  -4  10 3747.75 236.216   3
   1  -4  10 4397.91 274.480   4
  -1   4 -10 4694.92 307.804  11
   1  -4  10 4385.16 259.164  17
   1   4  10 4429.81 293.630   9
   1   4  11 1607.95 180.418   7
  -1   4 -11 1754.10 173.692   7
  -1  -4 -11 1384.96 179.341  13
   1  -4  11 1604.82 176.020  13
  -1   4 -11 1320.22 177.677  11
   1  -4  11 1565.24 156.402   3
   1  -4  11 1614.21 169.496   4
   1  -4  11 1274.66 119.127   6
  -1  -4 -11 1261.85 108.687  18
  -1   4 -11 1474.93 188.759  14
  -1   4 -11 1456.35 117.276   8
   1  -4  11 1375.97 148.676  17
   1   4  11 1614.83 184.681   9
   1  -4  12 7009.01 300.894   6
  -1  -4 -12 7314.97 410.633   6
  -1   4 -12 7623.99 430.030  11
   1  -4  12 7578.64 368.508   3
   1  -4  12 8108.85 402.207   4
   1  -4  12 7037.46 356.429  17
  -1  -4 -12 6850.44 253.949  18
  -1   4 -12 7670.89 296.796   8
  -1   4 -12 7883.26 426.014  14
   1   4  12 8255.99 427.256   7
  -1   4 -12 7913.46 388.832   7
   1  -4  12 7765.45 399.483  13
  -1  -4 -12 7329.09 414.087  13
   1   4  12 7362.00 411.306   9
  -1   4 -13 1344.47 189.913  11
  -1  -4 -13 1271.90 99.1134  11
   1  -4  13 1770.44 178.611   3
   1  -4  13 1371.44 180.826   4
  -1  -4 -13 1703.90 205.300   6
   1  -4  13 1062.02 124.764   6
   1  -4  13 1784.58 179.788  17
  -1   4 -13 1339.48 125.455   8
  -1   4 -13 1679.25 206.747  14
  -1   4 -13 1512.97 181.497   7
   1   4  13 1724.56 204.831   7
  -1  -4 -13 1438.78 196.795  13
   1  -4  13 1545.85 189.443  13
   1  -4  14 766.102 135.442  17
   1  -4  14 930.998 159.721  13
  -1   4 -14 916.011 113.796   8
  -1   4 -14 815.604 141.371   7
  -1   4 -14 652.133 150.892  14
  -1  -4 -14 914.539 173.298   6
   1  -4  14 866.779 152.591   4
   1  -4  14 708.193 132.705   3
  -1  -4 -14 626.862 80.6553  11
  -1   4 -14 925.714 167.709  11
   1  -4  14 630.425 107.845   6
   1   4  14 954.500 169.706   7
  -1  -4 -15 3174.24 183.581  11
  -1   4 -15 4282.36 344.226  11
   1  -4  15 4326.83 304.608   3
   1  -4  15 3527.39 301.034   4
   1  -4  15 4041.19 284.579  17
   1  -4  15 4349.60 327.270  13
  -1   4 -15 4193.87 311.607   7
   1   4  15 3611.10 318.079   7
  -1   4 -15 4324.18 347.069  14
  -1   4 -15 3741.70 231.831   8
   1  -4  15 3686.77 242.761   6
  -1  -4 -15 4382.57 337.249   6
  -1  -4 -16 3769.09 319.605   6
  -1   4 -16 3764.10 238.077   8
   1  -4  16 3079.58 296.084  13
   1   4  16 3015.17 303.305   7
  -1   4 -16 3190.01 289.572   7
  -1   4 -16 4227.64 350.397  14
   1  -4  16 3852.88 293.580   3
  -1   4 -16 3733.35 334.854  11
  -1  -4 -16 2748.63 171.580  11
  -1  -4 -17 1155.71 190.966   6
   1  -4  17 979.245 161.859   9
  -1  -4 -17 610.189 162.656  13
   1   4  17 1202.10 215.257   7
   1  -4  17 732.122 149.472   3
  -1   4 -17 917.287 134.146   8
  -1   4 -17 888.701 167.669   7
   1  -4  17 1128.45 190.220  13
  -1   4 -17 1141.46 204.642  14
  -1  -4 -17 608.500 92.7295  11
  -1   4 -17 684.361 160.523  11
  -1  -4 -18 3389.92 335.907   6
  -1   4 -18 4264.04 338.344   1
  -1   4 -18 4021.84 265.027   8
  -1  -4 -18 3679.43 384.452  13
  -1   4 -18 3739.94 362.001  14
   1   4  18 4326.43 380.968   7
   1  -4  18 4781.51 385.763  13
  -1  -4 -18 3396.15 191.619  11
  -1   4 -18 4297.91 374.037  11
  -1  -4 -19 2906.64 313.689   6
  -1   4 -19 2714.99 286.666   1
  -1   4 -19 2520.53 222.613   8
  -1   4 -19 2840.54 315.928  11
   1   4  19 2827.28 325.008   7
   1  -4  19 3020.27 323.326  13
  -1  -4 -19 2810.54 334.333  13
  -1   4 -19 2433.94 304.684  14
  -1  -4 -20-44.0659 120.836   1
  -1   4 -20 29.7552 103.210   1
   1  -4  20 104.567 128.235  13
  -1   4 -20 17.5026 81.7347   8
  -1  -4 -20 172.107 119.395   6
  -1  -4 -20 86.4191 105.980  13
   1   4  20-77.6175 116.578   7
  -1   4 -20 68.8548 99.0147  11
  -1   4 -20 75.7323 135.385  14
   1   5 -22 532.454 180.920  14
  -1   5  22 641.067 199.829  19
   1  -5 -22 440.455 168.723   6
  -1  -5  22 565.363 131.029   6
   1   5 -22 409.880 154.237   7
   1   5 -22 304.826 165.515  11
  -1   5  22 408.372 144.325   7
  -1  -5  22 573.620 170.578  13
   1  -5 -22 537.746 156.679  13
   1  -5 -21 5063.52 425.568   6
   1   5 -21 4484.88 410.557  11
  -1   5  21 4881.28 411.205   7
  -1   5  21 4452.14 432.341  19
  -1  -5  21 5269.18 430.776  13
   1  -5 -21 4635.79 428.355  13
  -1  -5  20 13733.0 671.653  13
   1  -5 -20 11793.5 636.552   6
   1   5 -20 12184.1 664.206  11
  -1   5  20 12730.1 647.673   7
  -1   5  20 12373.3 693.488  19
   1  -5 -20 13126.6 691.029  13
  -1  -5  19 211.825 105.099  13
   1  -5 -19 171.116 111.168  13
   1  -5 -19 221.266 71.4777  18
   1   5 -19 204.105 125.264  11
  -1  -5  19 377.700 127.947   3
   1  -5 -19 353.770 127.912   6
   1   5 -19 319.485 134.723   7
  -1  -5  19 245.062 98.2979  17
  -1   5  19 275.922 121.945   7
  -1   5  19 370.293 147.243  19
  -1   5  18 3009.25 297.348   7
  -1  -5  18 4013.36 347.542  13
  -1  -5  18 3427.73 282.427   3
  -1   5  18 3481.97 344.264  19
   1  -5 -18 3622.31 329.379   6
  -1  -5  18 3020.10 236.217  17
   1   5 -18 4332.60 371.880  11
   1   5 -18 3125.85 287.966   7
  -1  -5  17 4516.57 350.916  13
  -1  -5  17 3986.24 268.045  17
  -1  -5  17 4696.44 283.583   6
   1  -5 -17 4010.16 345.776   6
  -1  -5  17 4778.41 321.779   3
   1   5 -17 5000.65 343.366   7
  -1   5  17 4159.04 335.311   7
   1   5 -17 4854.38 381.618  11
  -1   5  17 4605.20 382.200  19
   1   5 -16 118.615 92.7178  11
  -1   5  16-31.6055 86.6716  19
  -1  -5  16 19.8978 73.2093   3
   1  -5 -16 26.1080 93.3489  13
  -1  -5  16 125.353 99.6280  13
   1  -5 -16 27.7875 79.9216   6
  -1  -5  16 71.9958 59.8887   6
  -1  -5  16 74.1843 79.3146  17
   1   5 -16 22.4143 75.2824   7
  -1   5  16 49.4479 74.2733   7
   1   5 -15 1322.29 192.010  11
  -1  -5  15 1102.65 155.563   3
  -1   5  15 1404.85 207.091  19
   1   5 -15 1033.41 152.662   7
  -1   5  15 1051.05 168.626   7
  -1  -5  15 1248.17 148.580  17
   1  -5 -15 1217.24 176.953  13
  -1  -5  15 1312.07 183.262  13
   1  -5 -15 1051.20 170.661   6
  -1  -5  15 945.988 124.074   6
   1  -5 -14 5408.20 357.040   6
  -1  -5  14 5363.16 289.500  17
  -1  -5  14 5072.56 273.591  12
   1   5 -14 6143.43 390.898  11
  -1  -5  14 5184.76 309.826   3
  -1  -5  14 5034.34 334.275  13
   1  -5 -14 4798.61 333.549  13
   1   5 -14 5614.15 327.797   7
  -1   5  14 5123.16 329.210   7
  -1   5  14 5532.15 388.874  19
  -1   5  14 5455.93 348.240   9
   1  -5 -13 32365.2 996.585  13
   1   5 -13 31547.3 959.301   7
  -1   5  13 32441.4 975.546   7
  -1  -5  13 33094.3 892.369  12
  -1  -5  13 33118.5 994.216  13
  -1  -5  13 31102.7 929.378   3
   1   5 -13 31471.6 1043.34  11
   1  -5 -13 32107.4 1025.86   6
  -1   5  13 30652.2 1051.02  19
   1   5 -13 32529.7 977.658   4
  -1  -5  13 31987.2 896.999  17
  -1   5  13 31646.9 990.393   9
  -1  -5  13 33248.4 883.570   8
   1   5 -13 31736.8 997.979  14
   1  -5 -12 47086.0 1309.18  13
  -1  -5  12 49310.1 1312.01  13
  -1  -5  12 48502.1 1227.50  12
   1   5 -12 48181.7 1284.00   7
  -1  -5  12 48613.3 1199.77   8
  -1   5  12 47892.6 1315.95   9
   1   5 -12 47873.1 1378.98  11
  -1   5  12 47285.7 1042.17  21
   1   5 -12 47926.8 1071.89   2
  -1   5  12 47026.7 1283.02   7
  -1  -5  12 47248.2 1253.82   3
   1   5 -12 46958.7 1292.25   4
   1   5 -12 48069.2 1320.01  14
  -1  -5  12 49070.7 1230.96  17
   1   5 -11 17.8442 67.4630  14
   1   5 -11 50.5219 56.5771   4
  -1   5  11 79.4306 49.6903   7
   1  -5 -11 70.6505 61.2816  13
  -1  -5  11 170.324 73.8619  13
  -1  -5  11 53.3544 55.4904  12
   1   5 -11 16.1247 54.1736   7
   1   5 -11 112.591 70.4191  11
  -1  -5  11 115.999 60.2048  17
   1   5 -11 107.087 70.2107  15
  -1  -5  11 84.8155 51.2079   8
  -1   5  11-18.1413 58.8788   9
   1   5 -11 76.9878 30.0767   2
  -1  -5  11 100.025 63.1984   3
   1   5 -10 3261.38 214.213  15
   1   5 -10 3158.09 227.397  14
  -1   5  10 3132.00 212.376   7
   1  -5 -10 3280.01 227.212  13
  -1  -5  10 3195.90 212.817  12
   1   5 -10 3618.77 228.545   7
   1   5 -10 3429.87 254.687  11
  -1   5  10 3194.66 189.180  20
   1   5 -10 2825.63 115.807   2
  -1  -5  10 3648.22 217.068   3
  -1   5  10 3127.22 226.382   9
   1   5 -10 3367.56 226.092   4
  -1  -5  10 2947.41 201.504  17
  -1  -5  10 2700.20 169.737   8
   1   5  -9 2345.23 177.897  15
   1   5  -9 2134.63 180.164  14
  -1   5   9 2635.36 177.260   7
   1  -5  -9 1976.26 168.317  13
   1   5  -9 2233.74 179.372   4
  -1  -5   9 2109.45 174.090  12
   1  -5  -9 2299.44 196.375   6
   1   5  -9 2202.32 176.234   7
   1   5  -9 2243.95 200.215  11
  -1  -5   9 2367.04 152.547  10
  -1   5   9 1960.52 177.603   9
  -1  -5   9 2360.28 170.255   3
  -1   5   9 2037.77 143.243  20
  -1   5   9 2531.14 219.147  19
  -1  -5   9 2036.37 139.388   8
   1   5  -8 6223.14 276.096  15
   1   5  -8 6033.36 290.465  14
  -1   5   8 5655.15 318.316  19
   1  -5  -8 4871.52 263.217  13
   1  -5  -8 5624.61 304.015   6
   1   5  -8 6094.66 324.465  11
   1   5  -8 6058.20 291.860   4
   1   5  -8 5837.29 272.472   3
  -1  -5   8 5805.23 246.884  10
  -1  -5   8 6193.26 305.745  18
  -1  -5   8 6029.99 238.266   8
  -1   5   8 6273.17 303.077   9
  -1   5   8 6011.20 237.949  20
  -1  -5   8 6032.72 273.538   3
   1  -5  -7 9578.85 400.931   6
   1   5  -7 10143.1 384.216   4
   1   5  -7 10046.1 368.170   3
  -1   5   7 10498.2 395.213   9
   1   5  -7 10090.8 429.478  11
  -1  -5   7 10582.9 347.733  10
   1   5  -7 9414.54 356.035  15
   1  -5  -7 9444.13 364.032  13
  -1  -5   7 10205.0 324.285   8
  -1  -5   7 9456.02 395.547  18
  -1  -5   7 9773.90 304.639  19
  -1   5   7 10046.4 318.151  20
  -1   5   7 9732.93 424.000  19
   1   5  -7 10014.4 379.169  14
   1  -5  -6 31974.8 892.545   6
   1   5  -6 31253.3 914.246  11
  -1  -5   6 32743.1 907.276  18
  -1  -5   6 32432.7 819.507  10
  -1   5   6 32246.6 862.132   9
   1  -5  -6 31484.2 834.532  13
   1   5  -6 33235.7 847.947   3
   1  -5  -6 30868.8 866.947   9
   1   5  -6 32376.0 852.983  14
  -1   5   6 31661.7 920.357  19
  -1  -5   6 30789.9 773.416  19
   1   5  -6 30676.5 828.892  15
   1  -5  -5 44.8559 38.9307  13
  -1   5   5 155.478 50.0701   5
  -1  -5   5 188.571 66.5777  18
  -1   5   5 60.7977 49.3422  19
   1   5  -5 179.553 63.5840  11
   1  -5  -5 100.883 49.5893   9
  -1   5   5 10.6531 41.3447   9
  -1  -5   5 212.684 55.5676   5
  -1  -5   5 99.7858 44.5280  10
  -1   5   5 52.2851 30.0333  16
   1   5  -5 51.1071 39.6721   3
  -1  -5   5 81.9724 25.5375   2
   1  -5  -5 63.4868 22.1989  21
  -1  -5   5 97.9296 36.9320  19
  -1   5   4 25477.9 645.851  16
  -1  -5   4 26535.3 676.752  15
   1  -5  -4 26375.8 758.337  19
  -1  -5   4 24991.9 656.928  19
   1  -5  -4 25153.6 658.829  13
   1  -5  -4 24490.9 634.907  20
   1   5  -4 24364.0 735.924  11
  -1   5   4 25713.7 687.544   5
  -1  -5   4 24946.0 605.926   2
   1   5  -4 26765.5 695.880   3
   1   5  -4 25948.5 659.556  10
  -1  -5   4 24762.3 675.161  10
  -1  -5   4 25291.8 692.377   5
  -1   5   4 24336.9 679.121   9
  -1   5   4 25038.8 676.800  10
   1   5  -4 24756.7 593.102   1
  -1   5   4 26262.1 754.879  19
  -1  -5   4 26276.7 758.938  18
   1  -5  -4 24349.9 691.654   9
   1  -5  -3 28837.0 806.410  11
   1   5  -3 30139.3 829.473  11
  -1  -5   3 30826.6 764.340  15
  -1   5   3 29225.3 749.588  16
   1   5  -3 30625.4 761.111  10
  -1  -5   3 29684.9 789.415   5
   1  -5  -3 28995.6 833.997  19
   1  -5  -3 29447.4 725.926  20
  -1  -5   3 30533.3 784.417  10
  -1   5   3 29042.1 757.053  10
   1   5  -3 29358.5 701.587   1
  -1   5   3 30567.3 774.268   5
  -1  -5   3 29206.9 844.801  18
  -1  -5   3 30339.7 775.653  14
   1  -5  -3 30306.2 787.209  14
  -1   5   2 53757.3 1235.32  10
  -1  -5   2 51995.1 1273.74  10
   1  -5  -2 52100.1 1316.00  11
   1   5  -2 54611.2 1311.60  11
  -1   5   2 51787.6 1250.39  16
  -1  -5   2 52844.2 1231.82  16
  -1  -5   2 52895.1 1246.58  15
   1   5  -2 53879.5 1257.80  10
   1  -5  -2 52440.0 1279.57  14
  -1  -5   2 55075.2 1253.88  14
   1  -5  -2 50518.4 1314.93  19
  -1   5   2 51306.8 1337.40  17
  -1  -5   2 53556.1 1346.05  18
   1   5  -2 53110.4 1271.99  19
  -1   5   2 54016.4 1252.47   5
  -1  -5   2 52758.9 1287.11   5
  -1  -5   1 48007.3 1195.02  10
   1  -5  -1 47132.5 1233.62  11
   1   5  -1 50605.1 1202.59  11
  -1  -5   1 48186.0 1113.12  16
  -1  -5   1 49077.7 1155.42  15
   1  -5  -1 49199.5 1191.20  15
   1   5  -1 48769.6 1175.69  10
  -1   5   1 49027.5 1129.07  10
  -1   5   1 50301.0 1155.27   5
   1   5  -1 48404.8 1189.78   5
   1  -5  -1 47844.1 1077.33   1
  -1  -5   1 48942.6 1249.61  18
  -1  -5   1 50065.1 1152.93  14
   1  -5  -1 48834.7 1194.30  14
  -1   5   1 47607.2 1241.69  17
   1  -5  -1 49067.8 1162.01  16
   1   5  -1 50220.9 1204.35  19
   1  -5  -1 48716.7 1222.93  19
  -1  -5   1 47492.7 1194.84   5
   1  -5  -1 47849.5 1155.56   5
   1  -5   0 2239.30 151.876  14
  -1  -5   0 2073.14 127.638  14
  -1  -5   0 2694.31 184.814  18
  -1  -5   0 2183.46 125.575   1
  -1  -5   0 1997.01 77.2356  20
  -1  -5   0 2006.24 145.736   9
   1  -5   0 2369.29 174.164  11
   1   5   0 2178.66 146.382  10
  -1   5   0 2157.53 113.174  10
   1  -5   0 2161.88 155.287  19
   1   5   0 2343.21 161.086  19
   1  -5   0 2069.50 146.773  15
   1  -5   0 2036.10 140.312  16
  -1  -5   0 2424.88 156.951   5
   1  -5   0 2298.44 133.653   5
  -1   5   0 2204.68 169.630  17
   1   5   0 2356.08 152.684   5
   1  -5   1 11769.4 403.873  14
  -1   5  -1 11190.9 396.043  14
  -1  -5  -1 11404.1 350.543  14
  -1   5  -1 11210.5 419.098  17
  -1  -5  -1 11884.5 372.292   1
   1  -5   1 11912.0 438.131  12
   1  -5   1 12233.5 450.202  11
  -1  -5  -1 10856.1 400.398   9
   1  -5   1 10992.7 336.036  10
  -1   5  -1 11885.7 322.948  10
  -1  -5  -1 11281.5 422.269  18
   1  -5   1 11392.3 357.478   5
   1   5   1 11355.6 398.910   5
  -1   5  -1 12368.3 358.389   3
   1  -5   1 11348.7 394.653  16
   1  -5   1 11592.8 392.326  15
   1   5   1 11051.2 414.464  19
   1  -5   2 9082.29 338.241  15
   1  -5   2 9247.71 359.546  16
   1  -5   2 8822.41 349.746  14
  -1   5  -2 9555.43 357.606  14
  -1  -5  -2 9189.99 332.016   1
  -1   5  -2 8906.34 299.542   3
   1  -5   2 9644.34 381.259  12
   1   5   2 9592.51 381.612  19
   1  -5   2 9409.03 393.312  11
  -1  -5  -2 8947.29 304.232  11
  -1  -5  -2 9087.43 364.646  18
   1  -5   2 9238.62 305.342   5
  -1   5  -2 8958.66 359.838  17
   1  -5   2 8447.44 279.080  10
   1   5   2 9504.19 354.616   5
  -1  -5  -2 9222.73 362.552   9
  -1   5  -3 2715.31 179.000  15
   1  -5   3 2410.39 168.904  15
   1  -5   3 2649.98 190.596  16
  -1   5  -3 2791.03 186.073  14
   1  -5   3 2953.02 193.344  14
  -1  -5  -3 2756.77 177.414   1
   1   5   3 3183.70 212.596  19
   1  -5   3 2834.38 197.532  12
  -1   5  -3 2756.44 143.693   7
   1  -5   3 2712.18 198.475  18
  -1  -5  -3 2810.10 189.033  18
  -1   5  -3 2517.82 196.445  11
   1  -5   3 2996.07 217.157  11
   1  -5   3 2683.33 133.129  10
  -1   5  -3 2567.36 147.604   3
  -1   5  -3 2580.76 152.923   4
  -1  -5  -3 2451.61 184.637   9
   1   5   3 2556.51 176.595   5
   1  -5   3 2651.19 148.137   5
   1  -5   3 2747.86 195.519  17
  -1   5  -3 3066.86 191.669  17
   1  -5   4 8779.02 374.723  17
  -1   5  -4 9367.32 363.746  17
   1  -5   4 10699.7 409.312  16
  -1   5  -4 9458.03 364.923  15
  -1   5  -4 9417.12 374.306  14
  -1  -5  -4 9452.95 367.088  18
   1  -5   4 9523.04 393.129  18
  -1  -5  -4 8653.89 377.099   9
   1  -5   4 9028.90 371.573  12
  -1   5  -4 8715.21 395.419  11
  -1   5  -4 9274.70 312.752   7
   1  -5   4 9239.59 287.355  10
   1   5   4 8659.69 367.192   9
   1  -5   4 9203.96 261.260   8
   1   5   4 8802.15 251.029  20
  -1  -5  -4 8667.77 358.059   1
  -1   5  -4 10054.8 338.780   4
   1   5   4 8978.97 365.000   5
   1   5   5 22200.9 572.399  20
  -1  -5  -5 23600.4 736.042   9
  -1   5  -5 22233.3 682.332  17
   1  -5   5 22716.5 702.084  17
  -1   5  -5 22349.3 687.361  15
  -1   5  -5 24337.2 719.221  14
  -1  -5  -5 24223.9 690.270  18
   1  -5   5 23287.1 719.410  18
  -1  -5  -5 23375.6 710.077  13
   1  -5   5 23270.1 635.061  13
   1  -5   5 23878.2 702.152  12
  -1   5  -5 22919.5 752.377  11
  -1   5  -5 23757.3 641.179   7
   1  -5   5 23565.3 595.168  10
  -1   5  -5 23179.8 534.856   1
  -1  -5  -5 22322.7 704.972   1
   1  -5   5 23657.1 568.306   8
   1  -5   5 23570.8 640.991   3
  -1   5  -5 23030.4 656.642   4
   1   5   5 23567.3 716.083   9
   1  -5   6 158.887 61.5082  17
  -1   5  -6 252.988 76.2300  15
  -1   5  -6 218.763 70.5356  14
  -1   5  -6 197.399 62.2150   4
  -1  -5  -6 252.507 73.8181  13
   1  -5   6 132.107 50.7994  13
  -1   5  -6 201.021 57.4518   7
  -1   5  -6 77.3827 62.9119  11
   1  -5   6 307.263 77.8264  12
   1  -5   6 259.664 50.4585  10
  -1  -5  -6 141.404 75.2076   9
   1   5   6 301.988 81.6487   9
   1  -5   6 154.291 40.8525   8
  -1   5  -6 213.267 39.3809   1
   1  -5   6 254.372 59.9919   3
  -1  -5  -6 209.417 65.9855  18
   1  -5   6 321.454 77.5145  18
  -1   5  -7 13063.5 486.452  15
  -1   5  -7 12758.2 500.682  14
  -1   5  -7 13486.7 451.252   7
  -1  -5  -7 12169.8 492.370  13
   1  -5   7 13439.6 475.225  12
  -1   5  -7 13616.2 549.775  11
   1  -5   7 13286.4 443.464   3
   1  -5   7 12597.4 367.472   8
  -1  -5  -7 12614.9 518.982   9
  -1   5  -7 12700.4 371.830   1
  -1   5  -7 14037.8 467.271   4
   1  -5   7 13115.7 484.270  17
   1  -5   7 13190.5 489.387  18
  -1  -5  -7 14120.7 461.432  18
   1   5   7 12102.5 496.862   9
  -1  -5  -8 36.8767 53.0287  13
   1   5   8 17.4891 52.5353   7
  -1   5  -8-26.3632 53.6132   7
  -1  -5  -8 17.1491 21.7496  11
  -1   5  -8 21.7730 56.6410  11
   1  -5   8-13.4488 54.6998  12
   1  -5   8-30.3857 57.4259  17
  -1   5  -8 16.1567 61.0690  15
  -1  -5  -8 35.0652 48.6085  18
   1  -5   8-15.4379 44.3995  18
   1  -5   8 24.2514 45.8329   3
  -1   5  -8 18.2276 54.7533  14
  -1   5  -8 30.5737 32.4708   1
   1   5   8-18.2471 57.0502   9
  -1  -5  -8 82.8425 62.2120   9
  -1  -5  -9 1772.21 185.794  13
  -1   5  -9 2183.45 177.196   7
   1   5   9 1776.26 180.390   7
  -1   5  -9 2103.04 202.290  14
   1  -5   9 1970.42 161.997   3
   1  -5   9 2447.11 197.335  17
  -1  -5  -9 1163.84 75.2071  11
  -1   5  -9 2074.85 216.990  11
   1  -5   9 2088.52 125.120   6
  -1   5  -9 1530.50 127.394   1
   1   5   9 1297.22 77.8790  21
   1   5   9 1771.01 188.647   9
  -1   5  -9 1875.46 183.172  15
   1  -5   9 2135.05 181.823  18
  -1  -5  -9 1934.70 154.174  18
  -1  -5 -10 12617.7 525.726  13
   1  -5  10 11527.9 465.445  13
   1  -5  10 11348.2 438.812   3
  -1   5 -10 12211.0 545.122  11
  -1   5 -10 11670.4 513.149  14
  -1   5 -10 11891.5 492.401  15
   1  -5  10 10987.6 361.309   6
   1   5  10 11123.1 501.918   9
  -1  -5 -10 10939.8 400.217  18
   1  -5  10 11654.1 456.963  18
   1  -5  10 11157.9 463.195  17
  -1   5 -10 11999.1 463.305   7
   1   5  10 11224.1 496.262   7
   1   5  10 10899.0 304.025  21
  -1   5 -11 22.7204 78.8122  14
  -1   5 -11 51.4284 73.9592  11
   1  -5  11 109.154 66.9355  13
  -1  -5 -11 22.9316 68.8896  13
   1  -5  11 15.6377 66.4371   3
  -1  -5 -11 60.4400 49.4214  18
  -1  -5 -11 49.1430 70.6730   6
   1  -5  11 8.58588 51.0499   6
   1   5  11 87.7849 78.4699   7
  -1   5 -11 52.2632 58.5145   7
  -1   5 -11-19.9571 81.1756  15
   1   5  11 87.3747 73.3659   9
   1  -5  11 66.6941 73.7288  17
   1  -5  12 1349.05 169.602  13
  -1  -5 -12 1521.87 199.770  13
   1  -5  12 1366.91 159.910   3
   1  -5  12 1318.32 126.020   6
  -1  -5 -12 1737.59 209.602   6
  -1  -5 -12 1279.65 124.402  18
  -1   5 -12 1824.52 215.255  14
  -1   5 -12 1733.07 216.125  11
   1  -5  12 1659.43 177.486  17
   1   5  12 1464.72 191.357   7
  -1   5 -12 1661.11 180.445   7
  -1   5 -12 1453.91 186.098  15
   1  -5  13 1208.02 172.536  13
  -1  -5 -13 1361.43 200.160  13
   1  -5  13 1325.80 160.234   3
   1  -5  13 1316.18 180.468   4
   1  -5  13 1701.55 180.834  17
  -1  -5 -13 1526.82 201.548   6
   1  -5  13 1363.33 126.562   6
  -1  -5 -13 1125.89 110.082  18
  -1   5 -13 1303.96 171.480   7
   1   5  13 1496.20 193.936   7
  -1   5 -13 1394.28 210.265  11
  -1   5 -13 1486.44 195.261  15
  -1   5 -13 1560.10 207.557  14
  -1   5 -14 6132.12 374.136  15
  -1   5 -14 5601.99 385.938  14
   1   5  14 5551.17 385.570   7
  -1   5 -14 6201.11 360.772   7
   1  -5  14 6221.60 371.687  13
   1  -5  14 5630.10 328.305  17
   1  -5  14 5889.11 364.990   4
   1  -5  14 5351.67 328.903   3
  -1   5 -14 5639.32 402.484  11
   1  -5  14 4989.02 256.726   6
  -1  -5 -14 6169.31 398.732   6
  -1   5 -15 1535.27 220.785  14
  -1   5 -15 1408.67 191.615   7
  -1  -5 -15 1538.50 225.564   6
  -1   5 -15 1588.99 211.263  15
   1   5  15 1281.08 204.145   7
   1  -5  15 1171.40 135.571   6
   1  -5  15 1105.22 173.585  13
  -1   5 -15 1123.13 197.564  11
   1  -5  15 1547.94 192.556   3
  -1  -5 -16 4904.76 394.816   6
  -1   5 -16 4707.12 397.453  14
  -1   5 -16 5793.60 386.427   7
   1   5  16 6227.39 430.533   7
  -1  -5 -16 5611.25 436.342  13
   1  -5  16 5830.91 365.669   3
   1  -5  16 5481.87 395.844  13
  -1   5 -16 6246.77 441.649  11
  -1  -5 -17 265.010 146.576   6
  -1   5 -17 233.057 129.233  14
  -1   5 -17 186.696 108.621   7
  -1  -5 -17 408.146 157.721  13
   1   5  17 231.772 121.940   7
   1  -5  17 173.283 120.234  13
   1  -5  17 414.933 120.065   3
  -1   5 -17 304.624 128.056  11
  -1   5 -18 105.774 118.514  14
  -1   5 -18 379.213 136.415   1
  -1  -5 -18 203.619 154.006   1
  -1   5 -18 210.510 125.536  11
   1   5  18 210.814 129.356   7
  -1  -5 -18 241.684 152.740   6
   1  -5  18 307.889 136.224  13
  -1  -5 -18 278.150 137.914  13
  -1   5 -19 74.5395 129.272  14
  -1  -5 -19 86.2135 144.770   1
  -1   5 -19 25.3510 87.9322   1
  -1   5 -19 36.2381 129.562  11
   1   5  19 37.1918 124.906   7
  -1  -5 -19-35.7760 127.911   6
   1  -5  19-32.6867 106.054  13
  -1  -5 -19 42.1065 109.537  13
   1   5  20 1618.96 289.213  19
  -1  -5 -20 2374.50 312.814   6
  -1   5 -20 1808.67 283.972  14
  -1  -5 -20 2228.68 322.890   1
  -1   5 -20 1887.72 239.521   1
  -1   5 -20 1714.41 265.569  11
   1  -5  20 1835.89 266.580  13
  -1  -5 -20 2050.65 302.080  13
   1   5  20 1885.49 283.705   7
  -1   6  22 454.898 193.496  19
  -1  -6  22 617.309 175.593  13
   1   6 -22 579.387 164.841   7
   1  -6 -22 510.161 159.915   6
   1  -6 -22 254.907 156.609  13
   1   6 -22 474.438 194.187  14
  -1   6  22 445.934 164.605   7
  -1  -6  21 4411.31 401.102  13
   1   6 -21 5320.63 440.227  14
  -1   6  21 4149.24 437.293  19
  -1   6  21 4179.59 390.938   7
   1  -6 -21 5538.51 450.916   6
   1   6 -21 4725.77 432.991  11
   1  -6 -21 3887.83 403.073  13
   1  -6 -20 507.455 169.483   6
   1   6 -20 601.816 184.389  14
  -1   6  20 417.640 170.086  19
  -1   6  20 396.378 146.308   7
   1  -6 -20 359.124 87.8027  18
   1   6 -20 570.146 180.736  11
   1  -6 -20 414.635 153.556  13
  -1  -6  20 326.857 133.223  13
   1  -6 -19-69.5554 108.733   6
  -1   6  19-39.9059 129.476  19
   1  -6 -19 84.6649 67.1563  18
   1   6 -19-33.4017 115.855  14
  -1   6  19 31.0012 110.839   7
   1  -6 -19-35.3426 110.499  13
  -1  -6  19 61.6621 110.230  13
   1   6 -19-73.1344 100.272  11
   1   6 -18 7106.38 472.346  14
  -1   6  18 5980.58 421.587   7
   1   6 -18 6823.07 423.402   7
  -1  -6  18 6891.52 450.597  13
  -1  -6  18 7428.01 414.544   3
   1   6 -18 7519.99 501.712  11
   1   6 -18 5953.47 231.513   2
  -1   6  18 7225.92 520.553  19
   1  -6 -18 6203.61 321.729  18
   1   6 -18 7588.20 453.102  15
   1  -6 -18 6800.15 470.840   6
  -1  -6  18 6350.00 355.265  17
   1   6 -17 472.683 143.103  14
  -1   6  17 352.206 50.1666  21
  -1   6  17 904.819 186.032  19
   1   6 -17 878.441 165.041  15
   1   6 -17 807.426 177.830  11
   1   6 -17 838.867 154.568   7
  -1   6  17 406.102 131.224   7
  -1  -6  17 794.769 156.266  13
   1  -6 -17 795.505 172.705   6
  -1  -6  17 901.835 131.498   6
  -1  -6  17 681.233 124.977  17
   1   6 -17 573.658 68.9027   2
  -1  -6  17 672.819 140.055   3
   1   6 -16 96.4435 88.1884  11
   1   6 -16 135.745 76.0215   7
  -1   6  16 50.3665 75.6874   7
  -1  -6  16 284.383 107.542  13
   1  -6 -16 90.8321 94.6949   6
  -1  -6  16 99.6294 66.5088   6
  -1   6  16 172.027 119.362  19
   1   6 -16 96.5658 104.699  15
   1   6 -16 332.635 124.923  14
  -1  -6  16 116.581 75.0821  17
  -1  -6  16 226.082 106.962   3
   1   6 -16 89.9812 39.0479   2
   1  -6 -15 14743.3 637.796  13
  -1  -6  15 16436.3 660.838  13
  -1  -6  15 15095.6 590.175   3
   1   6 -15 15708.5 659.605  14
  -1  -6  15 15328.2 550.097  12
   1   6 -15 15436.1 699.193  11
   1  -6 -15 14496.4 663.282   6
  -1   6  15 13292.4 683.449  19
   1   6 -15 15376.4 625.426  15
   1   6 -15 14544.2 382.180   2
  -1   6  15 16557.5 647.636   7
   1   6 -15 14176.5 596.628   7
  -1  -6  15 14150.5 555.673  17
   1   6 -14 41180.7 1161.30  15
   1   6 -14 39640.6 1198.88  14
   1   6 -14 37261.2 1125.38   7
  -1   6  14 39011.9 1155.69   7
   1  -6 -14 39568.3 1184.86  13
  -1  -6  14 40020.5 1077.13  12
  -1  -6  14 38462.5 1171.22  13
  -1  -6  14 38724.8 1116.14   3
   1   6 -14 38937.0 1255.20  11
   1  -6 -14 38487.2 1223.11   6
  -1  -6  14 36977.4 1074.42  17
   1   6 -14 39702.6 1166.93   4
   1   6 -14 38539.6 876.375   2
  -1   6  14 37671.7 1265.03  19
  -1  -6  14 39815.4 1041.13   8
   1   6 -13 40206.8 1129.19  15
   1   6 -13 38502.3 1160.21  14
  -1   6  13 40082.4 1130.29   7
   1  -6 -13 38926.1 1149.48  13
  -1  -6  13 41036.2 1077.02  12
  -1  -6  13 40307.8 1154.45  13
   1   6 -13 40565.1 1240.14  11
   1  -6 -13 37820.3 1193.55   6
   1   6 -13 37843.0 1104.21   7
   1   6 -13 35991.7 858.997   2
  -1  -6  13 38161.9 1083.59   3
  -1   6  13 38761.1 1039.17  20
   1   6 -13 39549.1 1139.00   4
  -1  -6  13 39027.9 1071.85  17
  -1   6  13 38794.6 1155.66   9
  -1  -6  13 40817.1 1026.97   8
  -1   6  13 40257.6 1266.76  19
  -1  -6  12 464.234 102.737  17
   1   6 -12 598.172 126.188  15
   1   6 -12 689.595 133.576  14
   1   6 -12 601.508 119.443   4
  -1   6  12 415.376 100.831   7
   1  -6 -12 522.995 117.485  13
  -1  -6  12 524.991 116.074  13
  -1  -6  12 411.988 103.366  12
   1   6 -12 606.623 133.776  11
  -1  -6  12 443.865 88.3521   8
  -1  -6  12 405.611 87.1884  10
   1   6 -12 570.031 109.735   7
  -1  -6  12 551.108 111.177   3
  -1   6  12 637.493 129.023   9
  -1   6  12 416.410 86.9236  20
  -1   6  12 496.912 127.110  19
   1  -6 -12 631.422 126.794   6
   1   6 -11 1564.57 184.493  14
  -1   6  11 1565.19 160.971   7
   1  -6 -11 1906.81 182.831  13
   1   6 -11 1243.29 149.089   7
  -1  -6  11 1556.41 138.591   8
  -1  -6  11 1982.96 188.100  12
   1   6 -11 2099.53 223.758  11
  -1  -6  11 1674.38 146.657  10
  -1   6  11 1951.35 193.446   9
   1   6 -11 1916.39 186.514  15
   1   6 -11 1370.95 163.064   4
  -1  -6  11 1653.68 159.820   3
  -1   6  11 1774.47 151.514  20
   1   6 -10 31.2519 71.7003  15
   1   6 -10 35.5755 72.3481  14
   1   6 -10 17.2499 55.9695   4
  -1   6  10 14.9459 44.8972   7
  -1  -6  10-50.0882 66.3469  12
   1  -6 -10-16.9919 57.0674  13
   1   6 -10 63.2409 54.8402   7
   1   6 -10-23.6381 64.8201  11
  -1  -6  10 57.4647 47.7970  10
  -1   6  10 29.3282 44.8592  20
  -1   6  10 36.1636 60.7275   9
   1   6 -10 51.7656 58.3126  17
  -1  -6  10-10.0128 41.6419   8
  -1  -6  10 58.0983 62.9755   3
   1   6  -9 6629.80 323.325  15
   1   6  -9 6636.14 336.677  14
  -1   6   9 7136.63 317.998   7
   1   6  -9 7717.61 353.600   4
   1  -6  -9 6789.88 329.329  13
  -1  -6   9 7010.66 357.342  12
   1   6  -9 6279.00 366.434  11
  -1  -6   9 7171.21 366.964  18
  -1  -6   9 6200.63 247.896  19
  -1  -6   9 7265.04 298.154  10
  -1   6   9 6528.63 340.499   9
   1   6  -9 6992.81 313.817  17
  -1   6   9 6709.68 266.231  20
   1   6  -9 7286.12 331.080   7
  -1  -6   9 6449.24 269.016   8
   1  -6  -8 42.1505 47.1864  13
  -1   6   8 36.3137 44.5323   7
  -1  -6   8 8.61605 35.0438   8
   1  -6  -8 17.9491 56.1180   6
  -1   6   8-7.91723 36.3281  20
   1   6  -8-21.0734 63.3014  11
  -1  -6   8 21.8441 43.4014  10
  -1  -6   8 17.6471 50.7525  18
  -1  -6   8-14.9564 31.0994  19
   1   6  -8 13.8094 46.3777   3
   1   6  -8-30.8113 49.9843   4
   1   6  -8 30.0326 61.0748  14
   1   6  -8-27.0981 62.1693  15
   1   6  -8 13.2242 59.5854  17
  -1   6   8 31.0701 57.1528   9
   1  -6  -7 3596.13 217.068  13
   1   6  -7 4200.57 229.641   3
  -1  -6   7 3005.21 169.132  19
  -1   6   7 3427.70 259.573  19
   1  -6  -7 3716.92 248.483   6
  -1   6   7 3805.43 232.641   9
   1   6  -7 3528.60 252.698  11
  -1  -6   7 3910.36 206.287  10
  -1  -6   7 3419.62 243.501  18
   1   6  -7 3449.87 219.613  17
  -1   6   7 3708.30 226.023   5
   1   6  -7 3526.64 219.910  15
   1   6  -7 3968.09 232.761  14
   1   6  -6 20956.5 653.724  17
  -1   6   6 20426.2 554.148  16
   1   6  -6 20628.3 622.359  15
   1   6  -6 20963.1 635.743  14
   1   6  -6 20921.8 626.919   3
  -1   6   6 20551.3 698.383  19
  -1  -6   6 20639.6 571.765  19
   1  -6  -6 21190.6 615.238  13
   1  -6  -6 20650.8 671.536   6
   1   6  -6 20287.9 695.653  11
  -1  -6   6 21396.1 607.660  10
  -1  -6   6 21135.5 624.564   5
  -1   6   6 20438.5 629.686   5
   1   6  -6 20018.1 488.896   1
  -1  -6   6 20912.6 692.506  18
  -1   6   6 21813.4 641.710   9
   1  -6  -6 20728.7 654.077   9
   1   6  -5 5171.57 167.429   1
   1   6  -5 5823.28 289.299  17
  -1   6   5 4762.82 210.478  16
   1   6  -5 5092.59 250.295  14
   1   6  -5 5387.12 257.658   3
   1  -6  -5 5770.22 246.467  13
  -1  -6   5 5385.55 233.344  19
   1  -6  -5 4856.03 158.298  21
   1  -6  -5 4860.11 254.141  11
   1   6  -5 5463.12 300.132  11
  -1   6   5 5929.56 311.438  19
  -1  -6   5 6108.04 316.819  18
  -1  -6   5 5509.07 247.363  10
  -1   6   5 5385.12 259.209   5
  -1   6   5 4912.99 249.067   9
   1  -6  -5 5433.09 269.634   9
  -1  -6   5 5073.57 175.291   2
  -1  -6   5 4992.79 250.085   5
   1  -6  -4 32686.8 828.503  13
   1  -6  -4 32893.8 796.785  20
   1   6  -4 31029.9 921.264  11
   1  -6  -4 31687.7 886.501  11
   1   6  -4 31651.6 912.676  17
   1  -6  -4 32666.1 863.995  14
   1   6  -4 32500.8 858.989  14
  -1  -6   4 32083.1 941.565  18
  -1  -6   4 32524.2 872.004   5
  -1   6   4 32863.0 861.916   5
  -1  -6   4 31444.2 766.410   2
   1   6  -4 32267.3 864.906   3
   1  -6  -4 32905.1 871.717   9
  -1  -6   4 33282.5 860.688  10
  -1  -6   4 32059.5 843.855  15
  -1   6   4 30774.9 810.278  16
  -1  -6   3 73851.3 1775.22  10
  -1   6   3 74316.1 1745.29  10
   1   6  -3 77564.7 1861.66  17
  -1  -6   3 77886.1 1759.78  15
  -1  -6   3 77771.7 1759.86  16
  -1  -6   3 73320.1 1787.07   5
  -1   6   3 74997.5 1765.35   5
   1  -6  -3 75437.4 1770.24   9
   1  -6  -3 74277.2 1846.79  19
   1  -6  -3 75471.2 1703.51  20
  -1  -6   3 76005.2 1872.73  18
  -1   6   3 73582.3 1877.92  17
   1  -6  -3 78275.0 1789.58  14
  -1  -6   3 76985.2 1773.05  14
   1   6  -3 75149.8 1837.67  11
   1  -6  -3 75203.5 1825.31  11
   1  -6  -2 1923.37 171.022  19
  -1  -6   2 2321.04 163.654  10
   1   6  -2 2168.98 170.440  11
   1  -6  -2 2141.74 174.558  11
  -1   6   2 2045.06 185.932  17
  -1   6   2 2271.40 141.397  10
  -1  -6   2 2011.35 142.704  15
  -1  -6   2 1992.35 134.994  16
  -1   6   2 2187.75 146.788   5
   1  -6  -2 2299.36 164.692  14
  -1  -6   2 2061.70 148.336  14
  -1  -6   2 2249.19 190.146  18
   1  -6  -2 2215.41 148.838   9
   1  -6  -2 1955.71 113.964   1
  -1  -6   2 1878.29 154.949   5
  -1  -6   1 15148.3 488.672   9
   1  -6  -1 13997.1 522.436  11
   1   6  -1 14991.0 496.318  11
  -1  -6   1 14669.2 411.741  16
   1  -6  -1 15061.5 486.061  15
  -1  -6   1 14493.2 453.218  15
  -1   6   1 14609.0 427.391  10
   1   6  -1 14665.9 482.685   5
  -1   6   1 15220.3 454.383   5
   1   6  -1 14918.7 495.547  19
   1  -6  -1 14920.9 509.842  19
  -1  -6   1 14458.0 450.182  14
   1  -6  -1 14795.1 488.027  14
  -1  -6   1 14754.0 537.416  18
  -1   6   1 15103.2 542.304  17
   1  -6  -1 14208.3 366.812   1
  -1  -6   1 14263.2 484.186   5
   1   6   0 2934.04 200.170  19
   1  -6   0 2593.98 186.541  19
  -1  -6   0 2838.08 208.401  18
  -1  -6   0 2125.43 92.1269  20
   1  -6   0 2482.14 196.945  11
  -1   6   0 2383.34 133.312  10
   1   6   0 2342.85 168.966   5
   1  -6   0 2543.42 175.547  15
   1  -6   0 2842.26 173.358  16
   1  -6   0 2405.36 155.348   5
  -1  -6   0 2431.35 175.948   9
  -1   6   0 2767.31 205.602  17
   1  -6   0 2731.76 183.445  14
  -1  -6   0 2546.00 155.130  14
   1  -6   1 2299.24 165.295  16
   1  -6   1 1841.61 152.513  15
  -1   6  -1 1987.37 160.228  14
   1  -6   1 1686.74 151.838  14
  -1  -6  -1 1785.79 128.838  14
  -1   6  -1 2063.04 178.218  17
  -1  -6  -1 1887.59 173.616  18
   1  -6   1 2111.71 183.573  12
   1  -6   1 1854.34 177.139  11
   1   6   1 1719.20 160.771  19
   1  -6   1 2332.93 172.786  19
  -1   6  -1 2012.61 115.155  10
   1   6   1 1913.53 157.538   5
   1  -6   1 1621.85 129.467   5
  -1   6  -1 2021.12 134.165   3
  -1  -6  -1 2013.15 136.953   1
  -1  -6  -1 1747.30 154.877   9
   1  -6   1 1640.65 120.784  10
   1  -6   2 2564.74 188.207  16
   1  -6   2 2607.45 181.060  15
  -1  -6  -2 2497.31 154.880  14
   1  -6   2 2598.00 189.934  14
  -1   6  -2 2548.92 185.497  14
  -1   6  -2 2751.84 160.141   3
   1  -6   2 2716.50 215.037  12
   1  -6   2 2672.33 216.118  18
  -1  -6  -2 2874.12 210.813  18
   1  -6   2 2411.80 180.489  19
   1  -6   2 2401.02 206.005  11
   1  -6   2 2885.30 149.475  10
   1   6   2 2865.83 211.151  19
  -1   6  -2 2797.08 208.828  17
  -1  -6  -2 2395.79 163.639   1
   1   6   2 2693.55 188.257   5
   1  -6   2 2453.98 155.133   5
  -1  -6  -2 2957.29 205.177   9
  -1   6  -3 5629.53 300.136  17
   1  -6   3 6376.62 314.553  16
   1  -6   3 6046.95 289.374  15
   1  -6   3 6261.88 306.338  14
  -1   6  -3 6491.58 309.191  14
  -1   6  -3 6149.57 255.063   3
  -1   6  -3 6267.26 263.604   4
  -1  -6  -3 5688.57 304.297  18
   1  -6   3 6065.31 328.240  18
  -1  -6  -3 5528.71 242.252  14
   1  -6   3 6693.22 330.317  12
   1  -6   3 5747.08 330.696  11
  -1   6  -3 5359.65 227.282   7
   1   6   3 5771.44 292.570  10
   1  -6   3 5956.51 231.600  10
   1  -6   3 6140.25 255.235   5
   1   6   3 6390.80 304.240   5
  -1  -6  -3 6235.84 280.521   1
   1   6   3 6032.56 325.002  19
  -1  -6  -3 5950.86 308.167   9
   1   6   4 8470.98 405.499  19
   1  -6   4 8387.43 403.122  18
  -1  -6  -4 9476.15 397.052  18
   1  -6   4 8807.12 397.128  17
  -1   6  -4 9168.08 389.330  17
  -1   6  -4 9084.03 380.319  15
   1  -6   4 9929.81 416.175  16
  -1   6  -4 9098.02 388.864  14
  -1   6  -4 9326.97 334.783   3
  -1   6  -4 9289.94 342.837   4
   1  -6   4 9475.31 407.450  12
  -1   6  -4 8679.08 313.659   7
  -1   6  -4 8233.16 408.088  11
  -1  -6  -4 8540.12 306.181  11
   1  -6   4 8626.96 294.291  10
   1  -6   4 8805.00 325.431   5
   1   6   4 8966.98 390.083  10
  -1  -6  -4 8443.81 390.397   9
  -1  -6  -4 8364.57 360.925   1
   1   6   4 9116.91 381.678   5
  -1  -6  -5-30.6351 47.8905  18
   1  -6   5 36.2955 54.5132  18
  -1   6  -5-15.2658 59.2000  17
   1  -6   5-50.4046 60.0705  17
   1  -6   5 17.5702 59.0078  16
  -1   6  -5 65.4029 67.9969  14
  -1   6  -5 30.5698 71.3755  15
   1  -6   5 5.23261 25.6676   8
  -1   6  -5 35.6231 51.4835   4
  -1  -6  -5 62.9773 61.0558  13
   1  -6   5 28.7133 49.1003  13
   1  -6   5-32.1786 69.7582  12
  -1   6  -5-20.7386 62.2957  11
  -1   6  -5-9.78721 40.7016   7
   1  -6   5 7.57913 37.1778  10
  -1  -6  -5-15.2182 61.8961   1
   1   6   5 46.8967 55.8899   5
  -1  -6  -5 55.2145 65.8027   9
   1   6   5 39.1160 63.4565  19
   1   6   5 17.2822 49.7032  10
   1  -6   6 3983.91 262.485  17
  -1   6  -6 3743.25 241.280  17
  -1   6  -6 3742.64 243.708  15
   1   6   6 2575.50 110.229  16
   1  -6   6 4679.94 290.635  16
  -1   6  -6 4484.29 279.331  14
  -1   6  -6 4042.24 213.010   7
   1  -6   6 3844.44 265.730  18
  -1  -6  -6 4331.23 253.613  18
  -1  -6  -6 4238.11 262.759  13
   1  -6   6 3640.09 210.030  13
   1  -6   6 4117.78 257.315  12
  -1   6  -6 4133.40 290.416  11
   1   6   6 3491.37 155.721  20
   1  -6   6 4009.00 186.746  10
  -1   6  -6 3936.00 223.775   4
  -1  -6  -6 3922.02 254.660   1
  -1  -6  -6 4167.51 282.160   9
   1  -6   6 3668.36 160.113   8
   1   6   6 4046.53 266.210  10
   1   6   6 4409.50 270.510   9
   1  -6   7 23774.1 753.803  18
  -1  -6  -7 22935.4 701.070  18
  -1   6  -7 22544.4 729.034  15
  -1   6  -7 23151.2 754.921  14
  -1   6  -7 22482.6 664.831   7
   1  -6   7 22292.6 726.191  17
  -1  -6  -7 22675.0 742.522  13
   1  -6   7 21965.4 714.690  12
  -1   6  -7 21889.6 789.388  11
  -1  -6  -7 21858.8 769.298   9
   1  -6   7 22647.7 575.612   8
   1  -6   7 23357.0 612.578  10
   1   6   7 22071.3 739.472   9
  -1   6  -7 21851.9 682.832   4
   1   6   7 21948.3 583.928  20
   1  -6   7 22118.6 660.853   3
  -1   6  -7 22237.8 533.604   1
  -1  -6  -7 21957.4 737.057   1
   1  -6   8 4321.24 282.893  17
  -1   6  -8 5078.95 302.318  15
  -1   6  -8 5396.90 324.984  14
  -1   6  -8 4834.31 258.884   7
   1   6   8 4574.31 289.907   7
  -1  -6  -8 4023.16 284.236  13
   1  -6   8 4611.79 280.943  12
  -1   6  -8 4871.96 331.810  11
   1   6   8 5120.50 310.607   9
   1  -6   8 4542.78 213.851  10
  -1  -6  -8 4126.52 307.600   9
   1  -6   8 4708.04 199.377   8
  -1   6  -8 4449.58 264.924   4
   1  -6   8 4889.45 259.200   3
   1  -6   8 4223.73 285.318  18
  -1  -6  -8 5738.47 290.707  18
  -1   6  -8 4112.14 177.311   1
  -1   6  -9 3131.95 252.309  15
  -1   6  -9 3119.33 265.198  14
  -1   6  -9 3081.52 216.033   7
   1   6   9 2968.66 244.196   7
  -1  -6  -9 3432.71 261.175  13
  -1  -6  -9 3583.65 289.643   6
   1  -6   9 3236.23 247.848  18
  -1  -6  -9 3261.93 218.661  18
   1  -6   9 3483.28 237.837  12
  -1   6  -9 3256.53 280.473  11
  -1  -6  -9 2027.03 111.009  11
   1  -6   9 2807.17 174.193  10
   1   6   9 2656.83 264.814  19
   1  -6   9 3544.95 252.282  17
   1   6   9 3139.10 256.383   9
   1  -6   9 3315.11 221.764   3
  -1   6  -9 2831.10 152.553   1
   1  -6  10 4530.21 283.617  13
  -1  -6 -10 4390.39 315.027  13
  -1   6 -10 4572.14 277.026   7
   1   6  10 5163.61 326.180   7
  -1   6 -10 4506.65 304.177  15
  -1  -6 -10 3956.39 315.977   6
  -1   6 -10 4448.88 338.733  11
   1  -6  10 4232.49 260.645   3
   1  -6  10 4052.49 195.308   6
  -1   6 -10 3746.88 204.203   1
  -1  -6 -10 4541.48 261.524  18
   1  -6  10 4606.08 289.843  17
   1   6  10 4599.92 317.896   9
  -1   6 -10 4453.88 316.997  14
  -1  -6 -11 3963.92 325.769   6
   1  -6  11 3241.21 239.126   3
  -1   6 -11 3792.25 301.571  14
  -1   6 -11 3581.73 253.371   7
   1   6  11 3428.80 279.383   7
  -1   6 -11 3171.29 297.948  11
  -1   6 -11 3174.52 196.177   1
  -1  -6 -11 3785.04 229.639  18
   1  -6  11 3562.23 263.065  17
  -1   6 -11 3188.06 271.026  15
   1  -6  11 2855.29 177.908   6
   1  -6  11 3722.25 263.281  13
  -1  -6 -11 3512.52 288.645  13
  -1  -6 -12 5534.19 383.953   6
   1  -6  12 4622.80 297.153   3
  -1   6 -12 5054.05 361.243  14
   1   6  12 5462.58 356.804   7
  -1   6 -12 4343.34 292.289   7
  -1   6 -12 4543.05 358.076  11
  -1   6 -12 4542.93 250.152   1
  -1  -6 -12 4730.02 264.793  18
   1  -6  12 5243.68 328.931  17
   1  -6  12 4264.06 224.881   6
  -1   6 -12 4597.00 329.926  15
  -1  -6 -12 4609.72 349.266  13
   1  -6  12 4469.17 309.714  13
  -1   6 -13 26508.5 775.364   1
  -1  -6 -13 26529.1 751.955  18
   1  -6  13 26757.3 894.577  13
   1   6  13 28135.4 957.754   7
  -1   6 -13 26775.7 873.721   7
  -1   6 -13 27606.2 932.538  15
  -1  -6 -13 28068.6 1001.70   6
   1  -6  13 25471.3 722.903   6
   1  -6  13 27598.3 858.697   3
  -1   6 -13 26544.4 989.436  11
  -1   6 -13 25259.5 945.031  14
   1  -6  14 11302.0 525.362  13
  -1   6 -14 9564.84 472.744   7
   1   6  14 9881.91 532.538   7
  -1  -6 -14 11002.9 578.894   6
   1  -6  14 9182.92 367.963   6
   1  -6  14 10665.3 481.762   3
  -1   6 -14 10233.3 571.609  11
  -1   6 -14 10305.1 412.174   1
  -1  -6 -14 10636.1 581.804   1
  -1  -6 -14 9513.54 363.424  18
   1   6  14 10245.4 599.294  19
  -1   6 -14 10346.4 524.091  15
  -1   6 -14 10701.7 549.913  14
   1   6  14 7858.94 256.005  21
  -1   6 -15 280.479 143.003  14
  -1   6 -15 93.1787 92.5773   7
  -1  -6 -15 100.724 104.981  13
   1  -6  15 44.1388 60.5337   6
   1   6  15 89.4688 100.168   7
   1  -6  15 75.6710 104.906  13
  -1   6 -15 101.594 109.884  11
  -1  -6 -15-35.0547 100.826   1
  -1   6 -15 61.7842 78.1117   1
  -1  -6 -15 65.8479 94.6988   6
   1  -6  15 83.0318 84.4393   3
  -1   6 -15 55.5315 104.957  15
   1   6  15 114.851 115.008  19
   1   6  15 55.6454 38.5600  21
  -1   6 -16 560.734 166.969  14
  -1   6 -16 595.744 146.207   7
   1  -6  16 378.101 128.521  13
  -1  -6 -16 431.220 143.020  13
   1  -6  16 564.664 106.801   6
   1   6  16 539.304 158.229   7
  -1   6 -16 387.670 158.998  11
  -1  -6 -16 485.334 155.463   1
  -1  -6 -16 516.607 149.538   6
   1  -6  16 241.104 112.729   3
   1   6  16 404.014 160.744  19
   1   6  16 295.240 59.4501  21
  -1   6 -16 146.917 127.649  15
  -1  -6 -17 3272.46 355.782  13
   1  -6  17 3343.95 295.093   3
  -1   6 -17 3691.41 364.227  11
  -1  -6 -17 3160.63 341.534   6
   1   6  17 3278.75 376.079  19
  -1   6 -17 3311.71 336.039  14
   1   6  17 3468.55 350.387   7
  -1   6 -17 3575.85 340.005  15
   1  -6  17 3751.79 338.670  13
  -1  -6 -17 3331.10 364.426   1
  -1   6 -18 605.017 180.141  11
  -1  -6 -18 598.623 178.248   6
  -1   6 -18 662.139 183.774  14
  -1   6 -18 1051.06 201.883  15
  -1  -6 -18 492.225 167.419  13
  -1   6 -18 724.606 143.179   1
  -1  -6 -18 672.209 215.983   1
   1   6  18 582.310 202.312  19
   1   6  18 822.383 194.133   7
   1  -6  18 583.706 166.952  13
  -1  -6 -19 1626.70 263.367   6
   1   6  19 1928.65 310.684  19
  -1   6 -19 2634.85 319.625  14
  -1   6 -19 1904.92 273.397  15
   1   6  19 2416.38 309.855   7
  -1  -6 -19 1861.96 310.264   1
  -1   6 -19 2238.85 238.194   1
   1  -6  19 1922.51 275.561  13
  -1  -6 -19 1395.08 259.662  13
  -1   7  21 2969.54 323.789   7
  -1   7  21 2636.51 276.261  20
  -1   7  21 2170.80 325.591  19
   1   7 -21 2843.61 358.964  14
   1   7 -21 3052.54 338.579  15
   1  -7 -21 2394.61 329.318  13
  -1  -7  21 3052.73 335.549  13
   1   7 -21 2952.94 321.373   7
   1  -7 -21 2988.01 358.327   6
   1   7 -20 1248.75 223.672  15
   1  -7 -20 1051.83 222.635   6
  -1   7  20 1106.73 234.563  19
   1   7 -20 1218.98 240.732  14
  -1   7  20 1022.01 182.220  20
   1  -7 -20 817.538 206.548  13
  -1  -7  20 1133.84 221.355  13
  -1   7  20 1033.76 203.639   7
   1  -7 -19 10640.4 624.668  13
  -1   7  19 10090.8 512.890  20
   1   7 -19 10998.4 654.309  11
  -1   7  19 9701.96 640.689  19
   1   7 -19 9614.14 591.113  14
  -1   7  19 10700.2 591.517   7
   1  -7 -19 8741.32 418.688  18
  -1  -7  19 10316.7 588.003  13
   1  -7 -19 10580.6 633.368   6
   1   7 -19 10200.2 565.858  15
   1   7 -18 1664.35 238.157  15
   1  -7 -18 1660.44 244.393   6
   1  -7 -18 1573.71 172.591  18
  -1   7  18 1093.53 218.665  19
  -1  -7  18 1700.31 240.452  13
   1  -7 -18 1097.42 210.423  13
  -1   7  18 1471.13 220.144   7
   1   7 -18 1703.78 219.341   7
  -1   7  18 1584.13 192.939  20
   1   7 -18 1394.72 246.529  11
   1   7 -18 1254.61 222.044  14
   1   7 -17 1058.33 188.848  14
   1   7 -17 1181.68 201.104  15
  -1   7  17 1237.14 233.748  19
   1  -7 -17 1277.09 162.150  18
  -1  -7  17 1250.78 173.577  17
  -1  -7  17 1388.46 219.974  13
   1   7 -17 1207.92 185.699   7
  -1   7  17 907.862 172.386   7
   1   7 -17 1521.11 244.682  11
  -1  -7  17 1306.86 159.380   6
   1  -7 -17 1381.02 225.580   6
  -1  -7  17 1654.83 200.439   3
  -1  -7  16 803.209 163.468  13
   1   7 -16 902.617 188.821  11
   1   7 -16 758.732 146.211   7
  -1   7  16 769.445 148.576   7
  -1  -7  16 806.891 125.726  10
   1  -7 -16 812.750 134.121  18
  -1   7  16 884.713 187.220  19
   1   7 -16 760.987 161.482  14
   1   7 -16 955.285 175.744  15
  -1  -7  16 978.950 159.723   3
   1  -7 -16 757.937 177.031   6
  -1  -7  16 969.751 133.207   6
   1   7 -15 5715.95 372.121  15
   1   7 -15 5687.45 384.283  14
  -1   7  15 5266.15 350.313   7
   1   7 -15 4725.76 335.205   7
   1  -7 -15 5371.82 374.923  13
  -1  -7  15 5445.80 382.011  13
  -1   7  15 4367.68 277.174  20
   1   7 -15 5288.22 413.690  11
  -1  -7  15 5342.80 301.046  10
   1   7 -15 5389.42 361.968   4
  -1  -7  15 5479.28 345.001   3
  -1   7  15 4458.41 394.971  19
  -1  -7  15 4799.24 283.951   8
   1  -7 -15 5210.02 403.164   6
   1   7 -14 18413.2 733.735  14
  -1   7  14 18161.4 686.165   7
   1   7 -14 18302.0 675.014   7
  -1   7  14 17051.0 590.869  20
   1  -7 -14 18237.0 713.442  13
  -1  -7  14 17675.8 706.765  13
   1  -7 -14 17658.8 756.491   6
   1   7 -14 19094.4 799.573  11
  -1  -7  14 18690.8 611.382  10
  -1  -7  14 17852.2 594.616   8
   1   7 -14 18534.1 704.393   4
  -1   7  14 18340.6 809.783  19
   1   7 -14 16745.1 683.307  15
  -1  -7  14 18080.2 663.341   3
   1   7 -13 34865.6 1101.80  14
  -1   7  13 36001.3 1056.22   7
  -1   7  13 33669.4 935.739  20
   1  -7 -13 32490.4 1057.13  13
  -1  -7  13 35902.3 1081.58  13
   1   7 -13 34832.9 1169.97  11
   1  -7 -13 32718.0 1130.78   6
   1   7 -13 33477.3 1024.15   7
  -1  -7  13 34938.3 962.245  10
   1   7 -13 34621.5 1066.69   4
  -1  -7  13 34935.0 1022.63   3
  -1  -7  13 36545.0 950.374   8
   1   7 -13 34708.1 1068.91  15
  -1   7  13 32425.0 1169.34  19
   1  -7 -12 18120.9 664.759  13
  -1  -7  12 16884.9 649.924  13
   1   7 -12 16799.1 615.997   7
   1  -7 -12 16065.9 692.597   6
  -1  -7  12 17748.2 556.528   8
   1   7 -12 17707.3 654.744   4
   1   7 -12 16431.0 715.587  11
  -1  -7  12 18186.1 574.149  10
  -1   7  12 16283.7 649.853   9
  -1   7  12 15986.4 610.245   7
   1   7 -12 16696.8 664.377  14
   1   7 -12 16743.6 636.048  15
  -1   7  12 16736.4 534.931  20
  -1   7  12 15341.3 716.741  19
  -1   7  11 1604.70 220.293  19
   1   7 -11 2487.64 221.111  15
   1   7 -11 2199.82 220.611  14
  -1  -7  11 1887.68 157.672   8
  -1   7  11 1984.49 189.509   7
   1  -7 -11 1950.32 198.889  13
   1   7 -11 1902.48 224.482  11
  -1  -7  11 2200.05 220.388  12
   1   7 -11 2139.01 199.275   7
  -1  -7  11 2078.25 175.093  10
   1  -7 -11 2220.66 234.950   6
   1   7 -11 2204.11 191.748  17
  -1   7  11 2097.35 155.616  20
  -1  -7  11 1844.82 139.733  19
   1   7 -11 2087.46 209.771   4
  -1   7  11 1972.04 197.731   9
  -1  -7  10 94.9503 50.1356   8
   1   7 -10 78.0065 81.1177  14
   1   7 -10 105.288 77.6076  15
   1   7 -10 113.302 73.2493   4
  -1   7  10 187.382 71.6693   7
   1  -7 -10 107.904 66.1839  13
  -1  -7  10 59.3327 80.4575  12
   1   7 -10 33.1285 59.2459   7
   1   7 -10 26.2210 71.9209  11
  -1  -7  10 155.036 67.2396  10
  -1   7  10 56.4516 45.4559  20
   1   7 -10 15.5098 60.1699  17
  -1  -7  10 57.8857 48.1319  19
  -1   7  10 193.422 92.8136  19
   1  -7 -10 48.2608 72.5035   6
  -1   7  10 133.880 72.3099   9
   1   7  -9 2534.55 216.513  14
  -1   7   9 2244.17 183.190   7
   1   7  -9 2363.74 207.155   4
   1   7  -9 3043.57 218.847   3
   1  -7  -9 2396.07 206.887  13
  -1  -7   9 2698.33 238.184  12
   1   7  -9 2528.16 199.848   7
   1   7  -9 2665.50 250.916  11
  -1  -7   9 2291.45 173.901  10
  -1   7   9 2685.82 220.381   9
  -1  -7   9 2206.90 153.862  19
  -1  -7   9 2621.77 163.127   8
   1   7  -9 2732.12 216.524  15
   1   7  -9 2829.07 212.401  17
   1  -7  -8 14463.4 525.320  13
  -1  -7   8 15843.4 464.538   8
  -1   7   8 16079.0 513.270   7
   1   7  -8 14963.8 535.419  15
   1   7  -8 15252.1 553.715   4
   1   7  -8 15868.7 539.462   3
   1  -7  -8 14928.1 504.663  11
   1   7  -8 14761.5 612.101  11
  -1   7   8 15496.4 553.886   9
  -1  -7   8 14878.7 496.326  10
  -1  -7   8 14307.7 452.179  19
   1   7  -8 14040.2 541.786  14
   1   7  -8 15298.6 543.397  17
   1   7  -8 13364.3 351.867   1
  -1  -7   8 14888.0 519.705   5
   1   7  -7 12373.5 474.501  17
   1   7  -7 10844.7 438.158  15
   1   7  -7 11403.6 452.338  14
  -1   7   7 11706.4 411.091   7
   1  -7  -7 11405.5 431.623  13
   1  -7  -7 11936.9 437.491  11
   1   7  -7 11598.3 514.603  11
  -1  -7   7 11759.5 388.173  19
  -1  -7   7 12564.3 427.124  10
  -1  -7   7 12076.0 443.062   5
   1   7  -7 11778.8 444.111   3
  -1   7   7 12500.6 472.828  10
  -1   7   7 12138.6 460.927   9
  -1   7   7 11870.2 457.251   5
   1  -7  -7 12532.0 492.142   9
   1   7  -6 15885.1 552.676  14
   1   7  -6 15942.4 543.307   3
   1  -7  -6 15427.0 529.874  14
   1  -7  -6 16486.1 529.514  13
   1  -7  -6 16759.3 584.366   9
   1  -7  -6 17067.0 600.338   6
  -1  -7   6 15398.3 519.521  10
  -1   7   6 16034.4 553.279  10
  -1  -7   6 15772.0 499.899  19
  -1   7   6 16763.1 557.856   5
   1   7  -6 16686.7 590.739  17
   1  -7  -6 16518.3 552.405  11
   1   7  -6 15314.8 609.639  11
  -1  -7   6 16283.8 545.744   5
  -1  -7   6 15709.0 408.162   2
   1  -7  -5 14462.9 523.599   9
   1   7  -5 14594.4 553.174  17
   1   7  -5 14749.9 576.046  11
   1  -7  -5 14471.7 522.708  11
  -1  -7   5 14784.8 511.637   5
   1  -7  -5 14792.1 481.522  13
   1   7  -5 14831.4 506.969   3
  -1  -7   5 14468.1 393.548   2
  -1  -7   5 14753.3 514.288  16
   1  -7  -5 14366.5 496.135  14
   1   7  -5 14836.4 512.127  14
  -1  -7   5 14891.9 497.292  10
  -1   7   5 15284.7 514.670   5
  -1  -7   4 20609.3 535.212   2
   1  -7  -4 20759.6 585.048   1
   1  -7  -4 19807.1 635.428   9
   1   7  -4 21325.6 641.560   3
   1   7  -4 21495.2 706.598  11
   1  -7  -4 19595.8 658.648  11
   1  -7  -4 20209.7 555.629  20
   1   7  -4 21386.5 705.950  17
   1  -7  -4 20530.7 629.524  14
   1   7  -4 19654.0 621.557  14
  -1  -7   4 19987.6 611.531  15
  -1  -7   4 20725.6 628.029  16
   1  -7  -4 20550.8 595.440  13
  -1  -7   4 19807.6 621.742  10
  -1  -7   4 20454.8 640.985   5
  -1   7   4 20106.1 622.873   5
   1  -7  -3 7378.11 354.403  11
   1   7  -3 7061.04 350.791  11
   1  -7  -3 6834.05 307.227   9
   1   7  -3 7101.46 367.019  17
  -1   7   3 6579.94 376.274  17
  -1  -7   3 7448.60 331.576   5
  -1   7   3 6916.86 300.042   5
   1  -7  -3 6412.86 344.296  19
   1  -7  -3 6830.69 253.788  20
  -1  -7   3 6889.32 290.576  16
  -1  -7   3 6828.00 294.897  15
   1   7  -3 6992.01 301.221  14
  -1  -7   3 6463.71 299.518  14
   1  -7  -3 7122.43 318.465  14
  -1  -7   3 6280.41 301.683  10
   1  -7  -3 6490.82 253.864   1
   1  -7  -2 173.147 70.4892  11
  -1  -7   2 175.033 79.1591  18
   1  -7  -2 167.882 41.2888   1
  -1   7   2 123.767 75.9505  17
   1  -7  -2 229.995 66.2166   9
   1  -7  -2 119.435 72.5462  19
   1  -7  -2 65.8467 56.0281  15
  -1  -7   2 243.305 66.5114  15
  -1  -7   2 91.0494 62.4922  14
   1  -7  -2 171.547 71.5248  14
  -1  -7   2 105.956 52.7187   9
  -1  -7   2 108.966 61.4480  10
  -1  -7   2 181.993 53.7541  16
  -1   7   2 181.238 55.6478   5
  -1  -7   2 97.5326 51.3509   5
  -1  -7   1 1654.77 181.649  18
   1  -7  -1 1254.08 150.303  11
  -1  -7   1 1714.55 144.161  15
  -1   7   1 1507.03 120.786  10
   1   7  -1 1584.43 147.389   5
  -1  -7   1 1473.17 111.727  16
  -1   7   1 1602.61 182.398  17
  -1  -7   1 1637.09 150.406   9
   1  -7  -1 1325.01 139.778  14
  -1  -7   1 1438.47 129.329  14
   1  -7  -1 1541.48 148.748  15
   1  -7  -1 1582.16 159.960  19
   1  -7  -1 1508.61 130.893   9
  -1  -7   1 1328.23 142.120   5
  -1  -7   0 4699.20 240.068  15
   1  -7   0 4932.49 260.769  15
   1  -7   0 4468.97 256.036  14
  -1  -7   0 4797.15 233.655  14
   1  -7   0 5005.69 275.849  19
   1   7   0 4567.33 272.568  19
  -1   7   0 5253.30 309.464  17
   1  -7   0 4501.32 235.569  16
   1  -7   0 5109.98 308.993  11
  -1   7   0 4591.01 204.210  10
   1   7   0 4818.57 254.650  10
   1  -7   0 4702.11 224.809   9
  -1  -7   0 5131.66 274.417   9
  -1  -7   0 3745.43 146.210  20
   1  -7   0 5107.04 245.612   5
  -1  -7   0 4875.63 298.798  18
   1   7   0 4725.61 257.353   5
   1  -7   1 12.6449 53.7177  16
   1  -7   1 13.4328 52.0929  15
   1  -7   1 58.0206 57.6403  14
  -1  -7  -1 40.7954 46.7981  14
  -1   7  -1 44.9502 55.1242  14
   1  -7   1 38.7352 58.1782  12
  -1   7  -1 57.6190 64.5035  17
  -1  -7  -1 79.5950 58.5661   9
   1  -7   1-8.97662 42.6358   9
  -1   7  -1 14.6387 31.7362  10
   1  -7   1-20.0454 54.9681  11
   1   7   1-14.4002 49.9489  10
  -1  -7  -1-28.1194 43.0096   1
  -1   7  -1 10.5706 42.0059   3
   1   7   1 43.3067 55.9815   5
   1  -7   1 11.2522 45.7663   5
   1  -7   1 90.3540 59.8411  19
  -1  -7  -1 37.7655 59.0380  18
   1   7   1 34.1398 53.3702  19
   1  -7   2 2812.24 196.779  15
   1  -7   2 2802.59 204.909  16
  -1  -7  -2 2478.40 169.393  14
  -1   7  -2 2798.70 211.634  14
   1  -7   2 2883.01 212.670  14
  -1  -7  -2 2279.03 165.250   1
  -1   7  -2 2856.30 176.611   3
   1  -7   2 2899.43 241.097  12
  -1  -7  -2 2563.98 220.512  18
   1  -7   2 2647.08 231.316  11
   1   7   2 2882.21 208.087   5
  -1  -7  -2 2560.22 204.870   9
   1  -7   2 2513.81 159.616  10
   1   7   2 3047.81 214.835  10
   1  -7   2 2384.67 171.122   5
  -1   7  -2 2983.26 230.417  17
   1   7   2 2553.72 215.004  19
   1  -7   2 2417.12 190.111  19
   1  -7   3 3809.31 243.987  16
   1  -7   3 3103.19 218.716  15
  -1   7  -3 2933.06 221.772  14
  -1  -7  -3 3261.96 188.874  14
   1  -7   3 3380.33 236.929  14
  -1  -7  -3 2348.44 90.9975  21
  -1   7  -3 3208.35 189.678   3
  -1   7  -3 3209.98 195.882   4
   1  -7   3 2755.53 205.264  19
   1   7   3 2949.86 236.093  19
   1  -7   3 3394.41 257.878  12
   1  -7   3 3061.26 174.086  10
   1   7   3 3414.09 232.759  10
  -1   7  -3 3027.19 169.119   7
   1  -7   3 2548.32 90.2005   2
  -1  -7  -3 3254.77 243.418  18
  -1  -7  -3 3039.66 232.189   9
  -1   7  -3 2934.50 231.072  17
  -1  -7  -3 3353.80 209.137   1
   1  -7   3 3070.36 190.561   5
  -1   7  -4 37549.9 976.809   3
  -1   7  -4 37484.1 990.851   4
   1  -7   4 39850.8 1079.17  16
   1  -7   4 38649.7 1096.99  12
  -1   7  -4 36094.8 937.907   7
  -1  -7  -4 38728.0 1081.13  18
  -1  -7  -4 38366.7 1024.67   1
   1  -7   4 36689.5 970.992   5
  -1  -7  -4 36527.2 955.703  14
  -1   7  -4 36861.8 1062.81  14
  -1   7  -4 35797.6 1064.12  17
  -1  -7  -4 36641.5 1085.67   9
   1  -7   4 37434.0 933.235  10
   1   7   4 36046.1 1057.26  10
  -1   7  -5 27972.2 893.007  17
   1  -7   5 30827.6 927.194  16
  -1   7  -5 29279.3 894.241  15
  -1   7  -5 29050.9 903.902  14
  -1   7  -5 29389.8 818.501   3
  -1   7  -5 29782.5 835.647   4
  -1  -7  -5 28262.0 876.256  13
   1  -7   5 30381.1 924.173  12
  -1   7  -5 28620.7 787.170   7
  -1  -7  -5 29597.7 903.904  18
   1  -7   5 29792.0 771.476  10
   1  -7   5 30312.9 817.157   5
   1   7   5 29772.1 913.257  10
  -1  -7  -5 29401.5 933.281   9
  -1  -7  -5 30838.7 879.430   1
   1  -7   5 29705.1 727.321   8
  -1   7  -6 39.1803 72.0752  14
  -1   7  -6 73.6726 87.4803  15
  -1  -7  -6 22.1635 81.5420   9
  -1  -7  -6 147.558 75.0227  13
   1   7   6 61.0296 72.7370  10
   1  -7   6 81.3564 49.5814  10
  -1   7  -6 45.3044 48.1203   7
  -1   7  -6 98.2937 67.3878  11
   1  -7   6 37.2694 83.9672  12
  -1   7  -6-14.1259 67.0954   4
   1  -7   6 12.1117 53.5579   5
  -1  -7  -6 104.551 65.8673   1
  -1  -7  -6-35.6459 67.3708  18
   1  -7   6 12.5696 37.7648   8
   1  -7   6-20.2190 78.4121  16
  -1   7  -6 72.2281 75.0965  17
   1  -7   7 471.818 120.857  16
  -1   7  -7 387.617 102.622  15
  -1   7  -7 312.438 108.744  14
  -1   7  -7 546.019 110.843  17
   1  -7   7 432.349 104.048  17
  -1  -7  -7 491.156 110.772  13
  -1   7  -7 512.029 88.4368   7
  -1   7  -7 592.578 124.716  11
   1  -7   7 319.386 71.1154  10
   1   7   7 369.466 110.257  10
  -1  -7  -7 686.745 136.508   9
  -1   7  -7 406.898 97.3323   4
  -1  -7  -7 368.857 101.431  18
   1  -7   7 402.940 65.4267   8
   1   7   7 524.412 134.814  19
  -1   7  -8 5017.84 318.678  15
  -1   7  -8 4807.34 325.981  14
   1   7   8 4818.99 303.007   7
  -1   7  -8 4815.90 262.359   7
  -1  -7  -8 5060.20 325.934  13
   1   7   8 4976.27 333.900  10
   1   7   8 4861.16 317.943   9
  -1   7  -8 5235.49 367.402  11
   1  -7   8 4473.35 228.912  10
  -1  -7  -8 5076.95 302.177  18
   1   7   8 5003.47 323.920   5
  -1   7  -8 5002.83 283.553   4
   1  -7   8 4794.74 325.589  17
   1   7   8 4071.17 195.123  20
   1   7   8 4850.05 359.639  19
   1  -7   8 4345.22 201.387   8
  -1  -7  -8 4725.83 340.863   9
  -1  -7  -9-44.5742 72.3129  13
   1   7   9-20.9614 68.0116   7
   1   7   9 59.1585 85.0704  19
   1   7   9 48.9238 47.9578  20
   1  -7   9 63.4078 75.2905  13
  -1   7  -9 84.7325 88.3069  11
  -1  -7  -9-27.5721 79.2981   6
  -1   7  -9 14.8889 61.9194   7
   1  -7   9 10.1836 46.7297  10
  -1  -7  -9 16.8135 60.1154  18
  -1   7  -9 17.2523 73.2908   4
   1   7   9-23.2730 85.6218   5
  -1   7  -9 47.1756 89.1576  14
  -1   7  -9 21.5493 79.2804  15
   1   7   9 174.591 88.7642   9
   1  -7   9 60.5802 82.1327  17
  -1  -7 -10 1638.37 207.688  13
   1   7  10 2210.35 222.634   7
  -1   7 -10 1668.36 171.478   7
   1   7  10 1974.89 253.760  19
   1  -7  10 2138.42 206.725  13
  -1   7 -10 2334.78 263.127  11
   1  -7  10 1886.71 153.666  10
  -1  -7 -10 2162.43 236.441   1
  -1   7 -10 1721.69 112.705   1
   1   7  10 1835.49 147.408  20
  -1  -7 -10 2039.73 190.856  18
  -1   7 -10 1979.19 233.338  14
  -1   7 -10 2222.61 231.118  15
  -1  -7 -10 1907.12 235.758   6
   1  -7  10 1946.06 183.779   3
   1   7  11 17645.8 580.116  20
  -1   7 -11 20310.5 744.497  15
  -1  -7 -11 19849.7 804.944   6
  -1   7 -11 19474.1 763.828  14
  -1   7 -11 18331.4 654.953   7
   1   7  11 19252.0 734.316   7
  -1  -7 -11 19461.8 741.839  13
   1  -7  11 20403.5 694.383  13
  -1   7 -11 20713.0 824.539  11
   1  -7  11 19939.1 592.468  10
   1  -7  11 19091.8 653.067   3
  -1  -7 -11 19242.1 774.447   1
  -1   7 -11 17282.9 514.228   1
   1   7  11 18483.4 815.581  19
  -1  -7 -11 19603.9 647.967  18
   1  -7  11 18263.6 534.586   6
  -1   7 -12 4925.43 353.448  15
  -1  -7 -12 5212.17 405.734   6
  -1   7 -12 5008.65 370.758  14
  -1   7 -12 4827.70 313.529   7
   1   7  12 5128.06 356.829   7
   1  -7  12 5325.75 340.134  13
  -1   7 -12 5821.87 426.068  11
   1  -7  12 5039.09 269.644  10
   1  -7  12 5169.17 315.285   3
  -1   7 -12 4201.87 221.731   1
  -1  -7 -12 5541.21 397.754   1
   1   7  12 4982.39 414.794  19
  -1  -7 -12 4645.83 287.237  18
   1  -7  12 4139.84 226.408   6
   1  -7  13 4212.37 323.998  13
  -1  -7 -13 4983.55 402.885   6
   1  -7  13 3722.58 218.710   6
  -1   7 -13 4622.21 394.407  11
  -1   7 -13 4402.82 366.208  14
   1  -7  13 4688.44 268.288  10
  -1   7 -13 4404.43 351.932  15
  -1  -7 -13 4528.44 382.082   1
  -1   7 -13 3833.51 228.397   1
   1   7  13 4595.12 414.110  19
   1   7  13 4813.73 364.171   7
  -1   7 -13 4880.59 316.113   7
   1  -7  13 4460.48 307.944   3
  -1  -7 -13 4809.29 275.046  18
  -1   7 -14 565.342 172.525  14
  -1   7 -14 597.313 161.515  11
   1   7  14 489.619 150.165   7
  -1   7 -14 670.882 129.023   7
  -1  -7 -14 524.864 153.495  13
   1  -7  14 495.247 129.704  13
   1  -7  14 307.449 81.3758   6
  -1  -7 -14 412.366 160.764   6
  -1   7 -14 482.451 153.992  15
  -1  -7 -14 510.780 167.319   1
  -1   7 -14 371.201 88.3272   1
   1   7  14 625.473 179.638  19
   1  -7  14 560.939 125.650   3
  -1  -7 -14 473.045 103.866  18
   1  -7  15 253.223 114.184  13
   1   7  15 458.601 156.907   7
  -1   7 -15 253.898 115.064   7
  -1   7 -15-36.4657 100.093  11
  -1  -7 -15 140.358 113.936  13
   1  -7  15 167.106 74.4426   6
  -1  -7 -15 430.056 139.050   6
  -1   7 -15 419.227 158.009  15
   1   7  15 205.887 151.555  19
  -1   7 -15 198.687 137.784  14
   1  -7  15 317.291 114.635   3
  -1   7 -15 188.198 90.4830   1
  -1  -7 -15 217.538 129.704   1
   1  -7  16 9437.64 493.036   3
  -1   7 -16 11320.5 646.249  11
  -1   7 -16 10017.9 590.733  14
   1   7  16 10156.6 584.596   7
  -1   7 -16 9613.16 507.217   7
  -1   7 -16 9019.58 550.046  15
  -1  -7 -16 9003.40 579.910   6
  -1   7 -16 8836.20 407.703   1
  -1  -7 -16 9499.60 617.957   1
  -1  -7 -16 8971.63 581.134  13
   1  -7  16 9654.22 538.567  13
   1   7  16 9702.56 644.963  19
  -1   7 -17-39.2222 102.033  11
  -1   7 -17 36.7411 119.207  14
  -1  -7 -17 38.8842 134.872   6
  -1   7 -17 33.2465 125.664  15
  -1  -7 -17-39.9619 129.658  13
  -1  -7 -17 40.7706 117.255   1
   1   7  17-68.5333 107.135   7
   1  -7  17 57.7283 103.198  13
   1   7  17 90.9787 136.643  19
  -1   7 -18 6372.91 502.081  14
   1   7  18 6506.10 490.814   7
  -1   7 -18 6244.29 467.482  15
   1   7  18 5292.61 511.441  19
  -1  -7 -18 5676.35 493.399   1
  -1  -7 -18 5309.23 473.607  13
   1  -7  18 5910.53 440.250  13
  -1  -7 -18 6214.54 507.790   6
  -1  -8  19 711.118 194.711  13
   1  -8 -19 832.504 210.590  13
   1   8 -19 879.775 213.707  14
  -1   8  19 644.976 137.244  20
  -1   8  19 506.473 179.119  19
   1   8 -19 893.021 203.300  15
  -1   8  19 475.283 151.162   7
   1  -8 -19 808.118 210.706   6
   1  -8 -18 3232.01 365.818   6
  -1   8  18 3453.18 312.728   7
   1   8 -18 3348.72 339.196  15
   1   8 -18 2606.22 320.646  14
  -1   8  18 2780.29 349.950  19
   1   8 -18 2854.56 354.104  11
  -1  -8  18 2641.35 305.314  13
   1  -8 -18 2884.47 323.912  13
  -1  -8  17 2333.42 207.343   6
   1  -8 -17 2091.60 292.115   6
  -1  -8  17 2628.92 293.032  13
   1  -8 -17 2559.73 291.082  13
   1   8 -17 2361.47 247.567   7
  -1   8  17 2428.54 270.847   7
  -1   8  17 2461.45 322.541  19
   1   8 -17 2564.71 299.081  14
   1   8 -17 2717.12 296.187  15
   1   8 -17 2053.39 291.301  11
  -1  -8  17 2182.97 214.576  10
  -1  -8  16 801.719 142.068  10
  -1  -8  16 977.792 164.346   3
   1   8 -16 745.438 191.921  11
   1   8 -16 835.782 158.101   7
  -1   8  16 573.743 143.979   7
  -1  -8  16 861.106 176.134  13
   1   8 -16 621.134 164.645  14
   1   8 -16 892.564 188.079  15
  -1   8  16 933.406 214.696  19
   1  -8 -16 822.806 196.891   6
   1   8 -15 51.5933 102.510   4
  -1  -8  15 78.4047 93.4410  13
   1  -8 -15 51.0435 53.8485  11
   1   8 -15 35.8181 98.2186  11
   1   8 -15 22.0818 83.4652   7
  -1   8  15 24.2555 89.2360   7
  -1  -8  15 16.4150 71.1715  10
   1  -8 -15-34.1769 98.2925   6
   1   8 -15 29.3187 98.4652  14
   1   8 -15-26.2794 109.288  15
  -1   8  15 27.5378 66.4780  20
  -1  -8  15 28.3277 68.3846   8
  -1  -8  15 15.7691 47.3699  19
  -1   8  15-38.7617 106.290  19
  -1  -8  14 7978.12 448.485  13
   1  -8 -14 7472.54 481.398   6
   1  -8 -14 7436.83 433.517  13
  -1   8  14 6885.02 407.317   7
   1   8 -14 6512.56 384.533   7
   1  -8 -14 5684.37 290.147  11
   1   8 -14 6804.48 478.789  11
  -1  -8  14 6590.76 342.621  10
  -1  -8  14 6807.35 340.011   8
   1   8 -14 7160.92 422.603   4
   1   8 -14 7646.51 438.591  15
  -1  -8  14 5053.42 257.283  19
  -1   8  14 7341.24 505.453  19
  -1   8  14 7183.11 333.557  20
   1   8 -14 6905.04 440.145  14
   1  -8 -13 19176.9 743.389  13
  -1  -8  13 21962.4 776.825  13
   1  -8 -13 21974.3 856.409   6
   1   8 -13 19859.4 707.119   7
   1   8 -13 20853.1 789.920  14
   1  -8 -13 17744.4 599.078  11
   1   8 -13 18480.0 824.859  11
  -1  -8  13 20854.3 664.455  10
  -1  -8  13 21412.3 646.515   8
   1   8 -13 20252.6 758.283  15
  -1  -8  13 17571.9 550.863  19
  -1   8  13 19893.1 612.884  20
  -1   8  13 19847.5 870.121  19
  -1   8  13 19373.8 717.953   7
   1   8 -13 22109.5 772.819   4
   1  -8 -12 1102.86 168.884  13
  -1  -8  12 878.851 151.189  13
   1  -8 -12 811.196 112.342  11
   1   8 -12 946.356 178.267  11
   1   8 -12 697.283 141.899   4
  -1  -8  12 958.796 132.539  10
   1  -8 -12 861.832 168.062   6
   1   8 -12 1104.74 153.430   7
   1   8 -12 838.972 158.987  15
   1   8 -12 1048.37 166.185  14
  -1   8  12 811.282 145.308   7
  -1  -8  12 1109.95 131.225   8
  -1   8  12 1116.31 201.973  19
  -1  -8  12 732.083 98.3388  19
   1   8 -11 2797.03 249.734  15
   1   8 -11 3401.58 282.175  14
  -1   8  11 3269.48 244.813   7
   1  -8 -11 3475.87 272.100  13
   1  -8 -11 3306.37 217.625  11
   1   8 -11 3619.80 320.787  11
   1  -8 -11 3420.87 305.497   6
   1   8 -11 2892.32 236.398   7
  -1  -8  11 3229.38 227.353  10
  -1   8  11 2882.18 247.533   9
   1   8 -11 3196.24 243.788  17
   1   8 -11 3550.20 282.699   4
  -1   8  11 3471.07 282.615   5
  -1  -8  11 2965.43 204.010   8
  -1  -8  11 2899.31 177.082  19
  -1   8  11 3287.64 320.635  19
   1   8 -10 842.802 130.780  17
  -1  -8  10 1022.91 116.836   8
   1   8 -10 969.321 158.623  15
   1   8 -10 1323.25 177.799  14
   1   8 -10 970.400 152.323   4
  -1   8  10 1125.26 141.570   7
   1  -8 -10 1144.13 153.006  13
   1  -8 -10 968.848 121.924  11
   1   8 -10 1152.65 186.508  11
  -1  -8  10 882.939 107.346  19
  -1   8  10 860.035 167.663  19
   1  -8 -10 860.565 156.114   6
  -1   8  10 1011.14 156.279   5
  -1  -8  10 1212.07 138.676  10
   1   8 -10 1073.83 143.245   7
  -1   8  10 949.823 156.196   9
   1   8  -9 1476.30 178.950  14
   1   8  -9 1797.54 195.208  15
  -1   8   9 1449.05 155.523   7
   1  -8  -9 1427.46 163.969  13
   1   8  -9 1827.42 192.603   4
   1   8  -9 1610.18 177.550   3
  -1   8   9 1573.13 215.654  19
  -1  -8   9 1896.19 218.191  18
   1  -8  -9 1619.73 163.369  11
   1   8  -9 1484.03 205.151  11
  -1  -8   9 1924.98 172.686  10
   1  -8  -9 1635.09 209.517   6
   1   8  -9 1722.84 184.822  17
  -1  -8   9 1717.62 143.018   8
  -1  -8   9 1700.18 139.280  19
  -1   8   9 1658.84 181.408   9
  -1   8   9 1755.55 194.047  10
   1  -8  -8 1580.95 162.160  11
   1   8  -8 1465.86 191.355  11
   1   8  -8 1360.01 157.834   3
   1   8  -8 1789.36 184.487   4
  -1  -8   8 1481.84 141.255  19
   1   8  -8 1327.69 172.460  17
   1   8  -8 1661.50 184.625  14
   1   8  -8 1578.52 176.372  15
  -1  -8   8 1528.65 157.725  10
  -1   8   8 1457.94 170.871  10
   1  -8  -8 1446.65 161.551  13
   1  -8  -8 1744.32 206.282   6
  -1  -8   8 1638.37 135.234   8
  -1   8   8 1503.59 147.375   7
  -1  -8   8 1984.39 224.101  18
  -1   8   8 1989.03 228.340  19
   1   8  -7 1217.28 157.976  14
   1  -8  -7 1121.52 142.444  13
   1  -8  -7 1311.30 148.886  14
   1   8  -7 1351.34 168.032  17
  -1  -8   7 1087.12 171.624  18
  -1   8   7 1586.72 200.753  19
  -1  -8   7 1423.75 148.272  10
  -1   8   7 1006.98 139.937  10
  -1   8   7 961.881 117.303   7
   1   8  -7 1122.61 143.881   3
  -1  -8   7 1314.80 163.491  16
   1  -8  -7 1342.27 151.431  11
   1   8  -7 1194.69 171.749  11
   1  -8  -7 1018.27 148.998   9
   1  -8  -6 611.864 120.775   9
   1   8  -6 1109.40 163.594  11
   1  -8  -6 993.274 136.027  11
   1   8  -6 802.251 125.919   3
  -1  -8   6 873.705 72.7071   2
  -1  -8   6 932.425 132.942  16
   1   8  -6 1009.75 150.735  17
  -1  -8   6 952.592 160.889  18
  -1   8   6 974.301 133.411  10
  -1  -8   6 1089.29 127.160  10
   1  -8  -6 940.419 123.596   1
   1  -8  -6 924.604 125.496  14
   1   8  -6 923.024 138.431  14
   1  -8  -6 1001.67 122.853  13
   1   8  -5 11280.2 443.097   3
   1  -8  -5 10199.3 452.226  11
   1   8  -5 11011.2 505.520  11
   1  -8  -5 11320.5 465.164   9
  -1  -8   5 11316.4 326.791   2
   1   8  -5 11528.7 503.025  17
  -1   8   5 10587.0 433.658   5
  -1  -8   5 10510.8 438.960  16
   1  -8  -5 10595.6 432.687  14
   1   8  -5 10986.7 445.745  14
   1  -8  -5 10586.1 394.635   1
   1  -8  -5 10542.6 407.191  13
  -1   8   5 10992.5 438.396  10
  -1  -8   5 10518.4 422.767  10
   1  -8  -4 8719.40 355.046  13
   1   8  -4 9215.69 396.912   3
  -1  -8   4 9114.70 305.764   2
   1  -8  -4 9130.14 401.585   9
  -1  -8   4 9593.60 389.137  15
  -1  -8   4 10139.9 391.089  16
   1   8  -4 8675.22 438.094  11
   1  -8  -4 9279.43 428.316  11
   1   8  -4 9141.47 364.381  10
  -1  -8   4 10295.5 406.184  10
  -1   8   4 9624.71 390.798  10
   1  -8  -4 8745.49 336.820   1
   1   8  -4 9956.62 471.628  17
  -1   8   4 10935.9 521.706  17
   1  -8  -4 9159.11 396.940  14
   1   8  -4 9544.85 397.003  14
   1  -8  -4 8543.63 319.536  20
  -1   8   4 10302.6 403.345   5
   1  -8  -3 783.019 89.8968  20
   1  -8  -3 1103.54 148.263  11
   1   8  -3 1142.14 125.442  10
   1  -8  -3 1229.02 139.419  15
  -1  -8   3 1155.12 132.977  14
   1  -8  -3 1054.70 133.804  14
  -1   8   3 1298.22 184.992  17
   1   8  -3 955.175 161.696  17
   1  -8  -3 1078.30 96.8023   1
  -1  -8   3 934.385 126.593   9
  -1  -8   3 1042.63 133.484  10
   1  -8  -3 1010.54 130.728   9
   1   8  -3 1211.83 140.416   3
  -1  -8   3 1013.21 125.265  15
  -1  -8   3 1026.64 113.753  16
  -1   8   3 1149.35 129.230   5
   1  -8  -2 39.8413 57.2932  11
   1   8  -2 53.8377 48.1240  10
  -1   8   2 12.9469 55.0018   5
   1  -8  -2 58.3572 37.9386   1
  -1  -8   2-26.1826 57.8859  14
   1  -8  -2 29.6328 79.2008  15
   1  -8  -2-14.8726 61.8517  14
  -1  -8   2 61.9017 64.3586   9
   1  -8  -2-13.5577 53.8769   9
  -1  -8   2 12.6518 57.0082  15
  -1  -8   2 28.1084 47.3769  16
   1  -8  -2 25.6300 41.9104  20
   1  -8  -2 19.2002 60.0316  19
   1   8  -2 23.4557 81.3588  17
  -1   8   2 24.2434 75.7989  17
  -1  -8   1 509.380 59.5841  20
   1  -8  -1 666.495 121.914  19
  -1  -8   1 847.371 122.263   9
   1  -8  -1 614.060 101.627   9
  -1  -8   1 728.299 111.816  15
  -1  -8   1 674.344 106.359  14
   1  -8  -1 579.388 108.210  14
   1  -8  -1 620.405 110.967  15
  -1   8   1 613.571 125.165  17
   1  -8  -1 728.479 123.112  11
   1   8  -1 699.237 105.816  10
   1  -8   0 2788.28 247.929  11
   1   8   0 3228.82 220.191  10
  -1  -8   0 3085.42 228.552   9
   1  -8   0 3373.59 203.029   9
  -1   8   0 3042.35 195.610   3
  -1  -8   0 3011.90 200.961  14
   1  -8   0 3241.05 227.168  14
  -1   8   0 2965.59 259.781  17
   1  -8   0 2742.84 210.869  15
  -1  -8   0 3170.64 205.219  15
   1  -8   0 2791.88 225.005  19
   1  -8   1 15.0454 65.2324  15
   1  -8   1 94.7640 64.2978  16
   1   8   1 16.0727 55.7494  10
   1  -8   1-16.2429 69.0018  14
  -1  -8  -1 37.9490 63.9600  15
  -1  -8  -1 11.7914 55.0626  14
  -1   8  -1-45.2289 80.8536  17
   1  -8   1-22.7597 62.4105  11
   1  -8   1 17.0579 57.2879  19
  -1   8  -1 49.6678 53.8364   3
   1   8   1 95.6348 70.3674  19
   1  -8   1-13.0265 74.9279   5
   1  -8   1 32.6837 52.5996   9
  -1  -8  -1-54.8279 72.6239   9
  -1   8  -2 14422.3 554.582  14
  -1   8  -2 14768.8 495.905   3
  -1  -8  -2 13892.1 484.508  14
   1  -8   2 14199.5 548.002  14
  -1   8  -2 15031.4 606.193  17
  -1  -8  -2 15115.8 485.202   1
   1   8   2 15150.1 552.028  10
  -1  -8  -2 14781.9 572.802   9
   1  -8   2 14865.9 534.584  16
   1  -8   2 13499.4 520.973  15
   1  -8   2 14522.5 503.496   5
   1  -8   2 14589.0 471.170   9
   1  -8   2 14402.1 541.225  19
  -1  -8  -3 22451.0 647.868  14
  -1   8  -3 22696.3 741.108  14
   1  -8   3 23266.1 733.773  14
   1  -8   3 22753.9 707.167  15
   1  -8   3 23252.0 722.488  16
  -1   8  -3 22544.2 666.835   4
  -1   8  -3 22287.6 654.211   3
  -1  -8  -3 22869.8 664.521   1
  -1  -8  -3 19091.1 481.190  21
   1  -8   3 20600.2 486.784   2
   1  -8   3 22852.3 632.968  10
   1  -8   3 22270.5 618.578   9
   1   8   3 21646.0 722.440  10
  -1  -8  -3 21862.6 753.639   9
  -1   8  -3 22299.5 767.757  17
   1  -8   3 22509.9 704.875  19
  -1   8  -3 21922.1 603.840   7
   1  -8   3 22443.0 667.756   5
  -1  -8  -4 1150.30 131.012  14
  -1   8  -4 941.426 153.703  14
  -1   8  -4 946.490 128.028   4
  -1   8  -4 972.717 124.785   3
  -1   8  -4 1027.55 113.282   7
  -1  -8  -4 1286.99 174.754   9
  -1  -8  -4 1038.23 137.752   1
   1  -8   4 933.662 111.269  10
   1   8   4 933.245 143.757  10
  -1   8  -4 1368.43 172.351  17
   1  -8   4 1081.63 131.765   5
   1  -8   4 1196.13 162.533  16
   1  -8   4 1078.79 143.887  19
   1  -8   4 1171.93 182.000  18
   1  -8   5 24029.0 802.387  16
  -1   8  -5 22953.8 798.432  14
  -1  -8  -5 23135.1 688.890  14
   1  -8   5 23551.0 615.999   8
   1  -8   5 23179.3 853.263  18
  -1   8  -5 23601.7 726.555   4
  -1   8  -5 23671.5 715.988   3
   1   8   5 23078.0 850.698  19
   1  -8   5 22397.5 726.623  19
  -1   8  -5 22587.9 664.893   7
  -1  -8  -5 23113.2 825.668   9
  -1  -8  -5 24521.7 757.131   1
   1  -8   5 24087.0 716.870   5
  -1   8  -5 23906.6 808.281  17
   1   8   5 24303.4 805.692   5
   1  -8   5 23584.5 666.957  10
   1   8   5 24535.7 809.176  10
  -1  -8  -5 24156.2 777.507  13
  -1   8  -6 163.644 68.0776   7
  -1   8  -6 293.467 101.261  17
  -1  -8  -6 172.486 97.9744   9
   1   8   6 285.188 102.497  10
   1  -8   6 156.167 64.5608  10
  -1   8  -6 217.269 81.9275   4
   1   8   6 110.958 94.3328   5
   1  -8   6 176.890 71.8508   5
  -1  -8  -6 198.147 95.7259  13
  -1   8  -6 110.281 109.921  14
   1  -8   6 141.974 51.2439   8
   1   8   6 80.5824 87.2165  19
   1  -8   6 178.570 77.4964  19
   1  -8   6 78.8812 79.0552  18
  -1  -8  -7-20.9866 79.3250  13
   1  -8   7-7.22130 43.3848   8
  -1   8  -7 32.7266 63.4570   4
  -1   8  -7 25.4817 56.3353   7
   1   8   7 85.9860 82.4317  19
   1   8   7-23.4115 83.7039  10
   1  -8   7 10.4810 55.2840  10
  -1   8  -7 20.9587 77.1067  17
  -1   8  -7 21.7303 84.2698  15
  -1   8  -7 23.1280 91.9049  14
   1  -8   7-27.9904 72.8153   5
   1   8   7 116.317 80.6909   5
   1  -8   7 26.4243 68.7412  18
  -1  -8  -7 156.955 96.2389   9
  -1   8  -8 14462.0 600.607  15
  -1   8  -8 14057.4 604.432  14
  -1   8  -8 12931.4 486.558   7
   1   8   8 13353.3 561.289   7
  -1  -8  -8 13317.0 573.783  13
   1   8   8 13260.5 597.537  10
  -1  -8  -8 13708.9 646.930   6
   1  -8   8 14058.4 461.365  10
   1   8   8 13295.5 645.040  19
  -1   8  -8 13522.2 530.019   4
   1   8   8 14238.8 605.229   5
   1  -8   8 13073.0 412.520   8
  -1  -8  -8 13888.5 634.950   9
   1  -8   8 14391.5 630.900  18
  -1   8  -9 3186.82 283.432  15
  -1   8  -9 3347.88 285.862  14
   1   8   9 2944.47 259.726   7
  -1   8  -9 2881.82 218.623   7
   1   8   9 2769.54 300.802  19
  -1  -8  -9 3559.84 288.660  13
   1  -8   9 3019.96 234.128  13
  -1   8  -9 3134.92 308.541  11
  -1  -8  -9 3213.24 307.832   6
   1  -8   9 2799.28 197.940  10
   1  -8   9 3484.39 299.747  18
  -1  -8  -9 3097.27 276.407   1
   1   8   9 3009.33 288.168  10
   1   8   9 2950.57 276.025   5
  -1   8  -9 2879.53 238.829   4
   1  -8   9 2735.95 167.014   8
  -1   8 -10 9443.43 511.951  14
  -1   8 -10 9367.52 424.797   7
   1   8  10 10135.5 495.799   7
   1  -8  10 9863.94 522.102  18
  -1  -8 -10 10591.9 525.165  13
   1  -8  10 10196.7 453.534  13
  -1   8 -10 9606.27 559.917  11
   1   8  10 10241.4 525.763   5
   1  -8  10 9634.61 379.966  10
  -1  -8 -10 9854.01 520.822   1
  -1   8 -10 10193.5 515.748  15
   1   8  10 10505.5 544.320  10
   1   8  10 9825.05 576.527  19
   1   8  10 9185.28 337.814  20
  -1  -8 -10 10698.4 580.170   6
  -1   8 -11 28142.6 966.060  15
  -1   8 -11 26289.1 975.077  14
   1   8  11 27709.3 939.254   7
  -1   8 -11 27198.9 848.426   7
   1  -8  11 27952.9 877.454  13
  -1  -8 -11 26673.6 1023.36   6
  -1   8 -11 27019.2 1029.26  11
   1  -8  11 27292.4 956.280  18
   1  -8  11 25620.8 709.441   6
   1   8  11 26242.7 977.872  10
   1   8  11 28940.1 1083.90  19
   1   8  11 26390.9 726.266  20
   1   8  11 26640.6 963.950   5
  -1  -8 -11 27317.9 983.881   1
   1  -8  11 27070.5 773.026  10
  -1   8 -12 150.464 86.3986   7
   1   8  12 236.499 111.707   7
   1  -8  12 348.876 111.210  13
  -1   8 -12 350.474 142.606  11
   1   8  12 59.3086 99.6772   5
   1  -8  12 75.2363 71.4215  10
   1  -8  12 178.335 67.1814   6
  -1  -8 -12 311.686 130.965   6
  -1   8 -12 139.015 118.182  15
  -1   8 -12 242.536 139.170  14
  -1  -8 -12 400.076 138.727   1
   1   8  12 188.922 126.963  19
   1   8  12 243.710 78.6137  20
   1   8  12 278.432 136.851  10
  -1   8 -13 16969.5 757.220  14
  -1   8 -13 16390.8 633.812   7
   1   8  13 15127.5 699.021   7
  -1   8 -13 18243.8 752.414  15
   1  -8  13 17640.2 679.173  13
  -1  -8 -13 15705.0 742.472  13
  -1  -8 -13 15078.4 756.858   6
  -1   8 -13 16105.6 790.621  11
   1  -8  13 16695.9 645.718   3
   1  -8  13 16940.5 561.141  10
   1  -8  13 14994.1 488.172   6
   1   8  13 16744.8 825.307  19
  -1  -8 -13 17060.8 770.532   1
   1   8  13 16188.6 739.511   5
   1   8  13 15926.6 552.040  20
  -1   8 -14 7809.24 502.043  14
  -1   8 -14 6559.05 397.924   7
   1   8  14 7849.95 488.384   7
  -1  -8 -14 6924.18 496.995  13
   1  -8  14 6918.85 428.090  13
  -1  -8 -14 7125.67 519.724   6
   1  -8  14 7159.63 402.157   3
  -1   8 -14 7490.77 530.078  11
   1  -8  14 6760.91 338.612  10
   1   8  14 6820.14 346.198  20
  -1  -8 -14 6421.87 350.448  18
  -1   8 -14 7721.06 491.746  15
   1   8  14 6941.78 533.926  19
  -1  -8 -14 7011.33 497.709   1
  -1   8 -14 5381.65 260.006   1
  -1  -8 -15 916.268 201.576  13
  -1   8 -15 849.251 199.436  14
  -1   8 -15 903.100 215.366  15
  -1   8 -15 501.760 139.272   7
   1   8  15 720.651 172.508   7
  -1   8 -15 510.107 186.985  11
   1  -8  15 723.178 129.413  10
   1  -8  15 645.991 145.430   3
  -1  -8 -15 521.345 180.432   1
   1  -8  15 937.288 183.099  13
  -1  -8 -15 894.846 205.777   6
   1   8  15 1185.46 253.001  19
   1  -8  16 15.2142 88.5002  10
  -1  -8 -16 80.7938 126.301   6
   1   8  16-46.0318 105.608  19
  -1  -8 -16 38.9918 121.908  13
   1  -8  16 53.9472 104.603  13
  -1   8 -16-74.2963 147.617  14
  -1   8 -16 101.592 137.733  15
  -1  -8 -16-39.3467 113.160   1
   1   8  16 33.1688 125.370   7
  -1   8 -16 48.3975 96.1594   7
  -1  -9  18 377.511 156.932  13
   1  -9 -18 442.708 166.439  13
  -1   9  18 713.043 222.136  19
   1  -9 -18 218.090 121.381  18
   1   9 -18 368.140 175.048  14
   1   9 -18 468.419 171.848  15
   1  -9 -18 544.241 202.296   6
  -1   9  18 422.109 148.134   7
  -1   9  17 2579.83 291.291   7
   1   9 -17 2445.40 252.030   7
   1  -9 -17 2635.75 259.335  18
  -1   9  17 2554.84 356.237  19
   1  -9 -17 3107.75 326.146  13
  -1  -9  17 2704.91 315.772  13
  -1  -9  17 2986.71 241.810  10
   1   9 -17 2923.54 322.884  15
   1   9 -17 2447.79 311.528  14
   1  -9 -17 3103.13 350.636   6
   1   9 -16 1472.35 254.660  11
  -1   9  16 1086.26 180.973   7
   1   9 -16 1147.06 181.954   7
   1  -9 -16 1355.57 236.272   6
  -1   9  16 982.851 187.774   5
  -1   9  16 1018.77 142.706  20
   1  -9 -16 1097.14 195.288  13
  -1  -9  16 1207.16 209.849  13
   1   9 -16 1326.14 218.369  15
   1   9 -16 927.732 214.374  14
  -1  -9  16 1234.32 165.119  10
   1  -9 -16 1215.56 189.761  18
  -1   9  16 833.424 216.453  19
  -1  -9  15 730.421 134.956  10
   1  -9 -15 556.753 167.978   6
  -1   9  15 1260.57 252.927  19
   1  -9 -15 961.534 170.417  18
   1   9 -15 733.966 173.931   4
  -1   9  15 1000.84 198.066   5
  -1  -9  15 543.549 151.716  13
  -1   9  15 716.777 147.773   7
   1   9 -15 916.442 159.429   7
   1   9 -15 575.633 185.943  11
   1   9 -15 689.585 187.000  14
   1   9 -15 713.550 163.055  15
   1   9 -14 208.827 117.628   4
  -1  -9  14 28.1787 66.9385   8
  -1  -9  14 25.7741 86.5762  13
   1   9 -14 73.8740 115.496  11
   1   9 -14 106.864 88.8977   7
  -1   9  14-23.0800 82.5351   7
  -1  -9  14 119.015 80.7694  10
   1  -9 -14 177.845 97.5489   6
  -1   9  14 119.322 115.694   5
  -1  -9  14 92.4564 53.8905  19
   1   9 -14 29.6043 114.816  14
   1   9 -14 81.2135 107.586  15
   1  -9 -14 101.274 95.7126  18
  -1   9  14 120.938 110.555  19
   1   9 -13 27.9216 108.280  14
   1   9 -13-25.6951 109.156  15
   1   9 -13 50.2180 92.3761   4
  -1  -9  13 41.4636 64.5424   8
  -1   9  13 107.145 85.1545   7
  -1  -9  13-24.4085 84.6636  13
   1  -9 -13 147.820 113.046  13
   1   9 -13-35.5247 115.262  11
   1  -9 -13 25.2533 59.9723  11
   1   9 -13-20.3557 76.9413   7
  -1  -9  13-33.4039 75.2568  10
   1  -9 -13-34.0620 97.9624   6
  -1   9  13 56.8100 110.154   5
  -1   9  13 114.310 102.174  10
   1  -9 -13 103.176 94.8956  18
  -1   9  13 115.825 111.037  19
  -1  -9  13 16.7836 47.7199  19
  -1  -9  12 423.198 94.9957   8
  -1   9  12 337.900 108.014   7
   1   9 -12 628.380 142.426   4
   1   9 -12 512.497 142.246  15
   1   9 -12 420.934 140.918  14
  -1  -9  12 653.359 146.188  13
   1  -9 -12 392.263 117.018  13
   1   9 -12 448.354 111.211   7
   1  -9 -12 339.138 85.3039  11
   1   9 -12 375.575 142.276  11
  -1  -9  12 373.064 77.8326  19
  -1  -9  12 428.922 123.686   5
   1  -9 -12 261.221 126.946   6
  -1   9  12 514.618 143.148  10
  -1  -9  12 455.783 109.708  10
  -1   9  12 553.800 166.598  19
   1  -9 -12 549.624 145.600  18
  -1   9  12 674.762 155.510   5
   1   9 -12 396.263 121.653  17
  -1  -9  11 617.343 107.293   8
   1   9 -11 647.836 154.668  15
   1   9 -11 793.339 162.838  14
   1   9 -11 465.331 129.854   4
   1  -9 -11 582.964 133.041  13
   1   9 -11 620.638 124.897   7
  -1   9  11 918.422 140.386   7
   1  -9 -11 607.200 106.450  11
   1   9 -11 819.154 177.925  11
  -1  -9  11 450.582 90.0512  19
   1  -9 -11 873.105 179.841   6
  -1  -9  11 789.687 145.878   5
  -1   9  11 537.957 128.283   5
   1   9 -11 587.454 136.778  17
  -1  -9  11 671.205 122.312  10
  -1   9  11 485.627 129.902  10
   1  -9 -11 900.856 166.200  18
  -1   9  11 634.560 170.712  19
  -1  -9  10-12.0425 64.3725   8
  -1   9  10-33.9163 65.7635   7
   1   9 -10 44.9103 77.8872   4
   1  -9 -10 80.5174 69.8202  13
   1   9 -10 18.0336 73.3473   7
   1   9 -10-31.4232 101.954  11
   1  -9 -10-15.3241 63.7283  11
  -1   9  10 72.0119 85.8218  10
  -1  -9  10-31.6523 68.6178  10
  -1   9  10 24.2743 78.7593   5
  -1  -9  10 40.4621 82.2848   5
   1  -9 -10 53.6072 98.6095  18
  -1   9  10 33.6023 96.6396  19
   1   9 -10-21.3542 94.4188  17
   1   9 -10 93.4000 92.7868  14
   1   9 -10 21.9674 100.797  15
   1  -9 -10 29.7527 96.5337   6
   1   9  -9 8299.16 438.953  14
  -1   9   9 7362.64 364.276   7
   1  -9  -9 7110.45 388.121  13
   1   9  -9 7591.65 381.287   7
   1  -9  -9 7703.78 472.578   6
   1   9  -9 8077.54 424.063   4
   1   9  -9 7252.33 393.237   3
   1   9  -9 8245.68 490.257  11
   1  -9  -9 7396.95 374.829  11
  -1   9   9 7686.99 425.247  10
  -1  -9   9 7496.66 366.825  10
  -1   9   9 8038.67 432.451   5
  -1  -9   9 8458.82 490.459  18
  -1   9   9 7619.79 493.633  19
   1  -9  -9 8185.25 469.927  18
   1   9  -9 8046.28 430.816  17
  -1  -9   9 7604.16 328.243   8
  -1  -9   9 7551.24 398.080   5
   1  -9  -8 12386.8 501.145  14
   1   9  -8 12688.3 546.276  14
   1  -9  -8 11923.1 503.944  13
   1  -9  -8 12183.5 506.496   1
  -1  -9   8 12009.3 541.779  16
   1  -9  -8 14219.4 626.439   6
   1  -9  -8 12073.7 503.848  11
   1   9  -8 11793.8 597.655  11
   1   9  -8 13271.7 552.419   4
   1   9  -8 12488.8 520.052   3
   1  -9  -8 13718.7 624.487  18
  -1  -9   8 12753.7 620.360  18
  -1  -9   8 12137.7 524.337   5
   1   9  -8 13738.4 579.151  17
  -1   9   8 12615.7 473.299   7
  -1   9   8 13377.9 559.804   5
  -1  -9   8 12397.9 491.408  10
  -1   9   8 13282.2 556.981  10
  -1   9   7 898.881 117.551   7
   1   9  -7 1056.13 158.100  14
   1  -9  -7 978.023 142.350  14
   1  -9  -7 1095.48 150.979  13
   1   9  -7 1323.49 186.011  17
   1  -9  -7 1021.44 150.871  11
   1   9  -7 1097.10 179.511  11
   1  -9  -7 1308.96 176.823   9
  -1  -9   7 1292.14 167.248  16
  -1   9   7 1185.08 158.866  10
  -1  -9   7 1118.34 145.151  10
   1   9  -7 1087.17 149.161   3
   1  -9  -7 1288.81 185.795   6
   1  -9  -7 1023.75 177.857  18
  -1  -9   7 1044.73 177.701  18
  -1   9   7 1318.57 173.932   5
   1  -9  -7 1276.36 147.990   1
   1  -9  -6-24.4357 73.4014   6
   1  -9  -6-18.7943 72.8837  11
   1   9  -6 52.3036 68.0318  11
   1  -9  -6 83.0769 76.4091   9
  -1  -9   6-17.0364 69.2912  16
  -1   9   6-18.0747 71.8239  10
  -1  -9   6 47.7886 64.7893  10
  -1  -9   6-28.8532 70.7665  18
   1  -9  -6-27.9537 87.3976  18
   1  -9  -6 13.3297 57.7937   1
   1  -9  -6 44.6506 65.8085  13
   1  -9  -6 48.2833 71.1625  14
   1   9  -6 18.4227 76.6136  14
   1   9  -6-24.1161 88.7222  17
  -1  -9   6 5.04594 33.6096   2
   1   9  -6 72.0721 82.6751   3
  -1   9   5 181.783 108.338  17
   1   9  -5 24.9083 86.4169  17
   1  -9  -5 59.1458 68.4102  11
  -1   9   5 83.6448 66.5038  10
  -1  -9   5 146.645 73.4414  10
  -1  -9   5 28.6030 78.4566  18
   1  -9  -5 141.218 77.4711  18
   1  -9  -5 145.537 78.0965  14
   1  -9  -5 79.8069 53.2734   1
   1   9  -5 17.4921 67.8606  14
   1  -9  -5 152.019 66.7502  13
  -1  -9   5 152.020 78.0108  16
   1  -9  -5 96.7158 78.6965   9
  -1  -9   5 68.4584 43.8843   2
   1   9  -5 88.7375 68.8507   3
   1  -9  -4 1243.88 160.400   9
  -1  -9   4 1532.99 163.556   9
  -1  -9   4 1664.80 168.964  15
  -1  -9   4 1412.74 149.802  16
  -1   9   4 1656.89 221.031  17
   1   9  -4 1436.13 194.661  17
   1  -9  -4 1297.00 179.873  11
   1   9  -4 1167.51 134.632  10
  -1  -9   4 1713.79 176.033  10
  -1   9   4 1241.29 145.295  10
   1   9  -4 1422.76 160.805   3
   1  -9  -4 1348.55 141.535  13
   1  -9  -4 1374.03 128.656   1
  -1  -9   4 1219.79 108.528   2
   1  -9  -4 1112.37 147.355  14
  -1  -9   4 1478.52 211.119  18
   1  -9  -4 1541.41 209.021  18
   1  -9  -4 1306.11 116.748  20
   1  -9  -3 82.5499 61.3567  13
   1  -9  -3 34.8295 53.3908  20
   1  -9  -3-21.5473 61.9699  11
   1   9  -3 56.5152 58.7573  10
  -1   9   3-28.1959 53.2878  10
  -1  -9   3 28.2337 73.4480  18
   1  -9  -3 28.8270 74.9914  18
   1  -9  -3-16.7925 63.4723   9
  -1  -9   3 17.0887 64.5918   9
   1   9  -3 35.1945 71.5727   3
  -1  -9   3 57.7468 59.2496  16
  -1  -9   3 14.3887 73.8153  15
  -1  -9   3 15.4045 71.9347  14
   1  -9  -3 16.2696 67.6599  14
  -1   9   3-28.8093 82.8552  17
   1   9  -3 52.8811 85.7876  17
   1  -9  -3-14.1035 38.1883   1
  -1   9   2 140.395 100.391  17
   1   9  -2 163.672 115.882  17
   1  -9  -2-46.8717 72.9586   9
  -1  -9   2-17.8705 67.5465   9
   1  -9  -2 9.06834 45.8519  20
  -1  -9   2 28.3972 76.8893  15
  -1  -9   2 29.5375 67.7659  14
   1  -9  -2 16.5729 96.4035  14
  -1   9   2 38.9859 56.3437  10
   1   9  -2-29.7202 57.6270  10
   1  -9  -2 22.5030 70.3561  11
  -1  -9   2 55.9396 76.6968  18
   1  -9  -2-29.0780 87.3462  18
   1   9  -1 8265.06 376.103  10
  -1  -9   1 8203.12 407.384   9
   1  -9  -1 8096.24 477.061  18
  -1  -9   1 8808.77 480.362  18
   1  -9  -1 8374.23 372.245   9
   1   9  -1 8536.03 477.391  17
  -1   9   1 8565.16 479.541  17
  -1  -9   1 7664.48 363.798  15
   1  -9  -1 7742.43 386.365  14
  -1  -9   1 8633.25 372.368  14
   1  -9  -1 8357.40 445.872  11
  -1  -9   1 7229.67 244.664  20
   1  -9   0 27276.2 970.678  18
  -1  -9   0 27650.1 949.218  18
  -1  -9   0 25113.1 836.471   9
   1  -9   0 26490.2 772.978   9
  -1   9   0 26500.8 933.803  17
  -1   9   0 26371.1 774.173   3
   1  -9   0 25135.6 814.728  14
  -1  -9   0 25634.0 766.199  14
  -1  -9   0 25187.8 771.802  15
   1  -9   0 24523.4 887.414  11
   1   9   0 26112.4 809.047  10
  -1  -9  -1 228.096 103.543   9
   1  -9   1 422.773 91.8908   9
  -1  -9  -1 198.617 143.118  15
  -1  -9  -1 334.890 96.0566  14
  -1  -9  -1 488.290 131.168  18
   1  -9   1 295.802 109.062  18
   1   9   1 391.440 100.248  10
  -1   9  -1 367.590 136.797  17
  -1   9  -1 472.771 99.6438   3
   1  -9   1 287.103 101.213  19
  -1  -9  -2 223.784 83.1938  14
  -1  -9  -2 214.494 92.0426  15
   1   9   2 187.473 89.1269  10
   1  -9   2 297.982 131.813  18
  -1  -9  -2 134.061 95.9420  18
   1  -9   2 173.630 79.9069  16
   1  -9   2 166.094 81.6939  19
  -1   9  -2 204.934 104.263  17
  -1   9  -2 173.559 77.4114   3
   1   9   2 120.745 81.9441   5
  -1  -9  -2 109.107 90.8325   9
   1  -9   2 302.357 81.3299   9
  -1   9  -3 2940.63 267.440  17
   1  -9   3 2839.26 224.457  16
  -1  -9  -3 2709.81 202.491  14
  -1  -9  -3 1019.10 78.4053  21
  -1   9  -3 2865.05 256.461  14
   1  -9   3 3047.62 235.135  19
   1   9   3 2735.22 257.037  19
  -1   9  -3 2560.70 204.647   4
  -1   9  -3 2743.18 205.312   3
  -1   9  -3 2345.49 165.345   7
   1  -9   3 2903.93 187.134   9
   1   9   3 2597.78 228.351  10
  -1  -9  -3 2999.43 201.230   1
  -1  -9  -3 2834.80 276.849  18
   1  -9   3 3586.84 315.884  18
  -1  -9  -3 2884.40 255.657   9
   1   9   3 2090.28 215.136   5
   1  -9   3 1701.05 92.1284   2
  -1   9  -4 7679.78 419.706  14
  -1  -9  -4 7990.68 351.237  14
  -1   9  -4 7145.69 421.359  17
  -1  -9  -4 7673.74 392.223  13
  -1   9  -4 6908.12 353.160   4
  -1   9  -4 7547.60 354.095   3
  -1   9  -4 6941.31 304.681   7
   1   9   4 7154.01 444.797  19
   1  -9   4 6771.22 370.047  19
  -1  -9  -4 7494.66 353.427   1
   1   9   4 8407.05 429.731   5
  -1  -9  -4 7963.46 445.904   9
   1  -9   4 8401.25 420.204  16
  -1  -9  -4 7514.99 439.374  18
   1  -9   4 7168.58 455.837  18
   1  -9   4 7661.56 325.830   9
   1   9   4 7567.18 407.740  10
  -1  -9  -5 10760.2 489.032  13
   1  -9   5 10955.2 364.728   8
  -1   9  -5 11249.2 459.065   4
  -1   9  -5 11983.2 463.547   3
  -1   9  -5 10190.7 394.223   7
  -1  -9  -5 11814.2 556.451  18
   1  -9   5 12225.3 604.239  18
   1  -9   5 11121.3 403.069   9
   1  -9   5 10560.7 405.254  10
   1   9   5 10968.9 511.753  10
   1   9   5 11200.0 520.450   5
  -1  -9  -5 11184.8 546.862   9
   1   9   5 10615.8 562.825  19
   1  -9   5 10293.0 460.482  19
  -1  -9  -5 10576.1 434.113  14
  -1   9  -5 11658.7 534.906  14
  -1  -9  -5 10798.8 467.456   1
  -1   9  -5 12037.1 550.623  17
   1  -9   6 2983.00 235.167  19
   1   9   6 2795.48 288.663  19
  -1   9  -6 2673.25 197.119   7
   1   9   6 3350.23 283.282  10
   1  -9   6 2756.40 197.064  10
   1  -9   6 2650.98 168.460   8
  -1  -9  -6 2640.66 276.189   9
  -1  -9  -6 3072.81 261.409  13
  -1   9  -6 3372.91 282.450  17
   1  -9   6 3085.59 296.286  18
  -1  -9  -6 3596.53 303.145  18
  -1  -9  -6 3087.23 219.402  14
  -1   9  -6 3621.53 293.664  14
   1   9   6 3053.28 277.423   5
  -1   9  -6 3002.96 231.554   4
   1  -9   7 4544.26 291.230  19
   1   9   7 4534.54 378.104  19
   1  -9   7 5375.78 394.397  18
  -1  -9  -7 4643.07 350.842  18
  -1  -9  -7 4806.56 373.434   9
   1   9   7 5076.04 358.602  10
   1  -9   7 4130.49 247.790  10
   1  -9   7 4520.64 216.586   8
  -1   9  -7 4876.62 357.117  14
  -1  -9  -7 4539.98 276.108  14
  -1   9  -7 5390.46 274.737   7
  -1   9  -7 5026.08 350.344  17
  -1  -9  -7 4888.31 337.698  13
  -1   9  -7 5119.23 307.942   4
   1   9   7 5003.15 355.550   5
  -1   9  -8 14897.5 660.097  14
  -1   9  -8 14693.0 522.785   7
   1   9   8 14455.1 602.675   7
  -1  -9  -8 13742.5 610.047  13
   1  -9   8 13126.1 537.252  19
   1   9   8 14444.1 704.780  19
  -1  -9  -8 14975.5 703.139   6
  -1  -9  -8 14048.6 679.171   9
   1  -9   8 13758.4 493.605  10
   1   9   8 13598.2 631.012  10
  -1  -9  -8 14551.4 617.531   1
   1  -9   8 14876.8 451.043   8
  -1   9  -8 14680.2 625.604  17
  -1   9  -8 14619.7 572.588   4
   1   9   8 15825.5 669.603   5
   1  -9   8 14411.3 681.870  18
  -1  -9  -8 15026.6 634.746  18
  -1   9  -9 35733.9 1026.01   7
   1   9   9 36025.0 1134.24   7
  -1   9  -9 36855.3 1183.65  15
   1  -9   9 37362.4 1067.90  13
  -1   9  -9 37884.2 1100.32   4
   1   9   9 39373.0 1219.93   5
  -1  -9  -9 37575.1 1281.11   6
   1   9   9 37591.9 1292.23  19
   1  -9   9 37396.4 989.148  10
  -1  -9  -9 36896.2 1175.48   1
   1   9   9 36085.2 1197.23  10
   1  -9   9 37894.4 919.969   8
  -1   9  -9 37037.8 1212.49  14
   1  -9   9 37002.7 1231.39  18
  -1  -9  -9 37417.2 1164.07  18
   1  -9   9 34578.2 1033.81  19
  -1  -9 -10 11144.2 566.737   1
   1   9  10 12038.1 550.144   7
  -1   9 -10 10304.7 455.457   7
  -1   9 -10 11571.0 588.038  14
   1  -9  10 10675.7 487.459  13
  -1   9 -10 11478.7 575.908  15
   1  -9  10 10773.6 418.057  10
   1  -9  10 11156.0 490.605   5
   1   9  10 11117.7 582.377   5
  -1   9 -10 10871.4 504.176   4
  -1  -9 -10 11297.6 540.392  18
   1  -9  10 11229.1 591.521  18
  -1  -9 -10 10750.1 611.650   6
   1   9  10 10752.1 578.310  10
   1   9  10 9173.49 586.274  19
   1   9  11 2173.33 301.569  19
   1   9  11 2397.13 279.623  10
   1  -9  11 1912.96 178.704  10
  -1  -9 -11 2186.52 292.028   6
   1  -9  11 2143.50 224.324   5
  -1  -9 -11 2537.95 275.214   1
  -1  -9 -11 2860.74 258.345  18
   1  -9  11 3024.46 297.833  18
   1   9  11 2202.00 250.081   7
  -1   9 -11 2330.41 216.209   7
  -1   9 -11 2765.06 300.364  14
  -1   9 -11 2262.69 269.509  15
   1  -9  11 2191.11 217.713  13
   1   9  11 2863.96 298.992   5
  -1  -9 -12 127.565 107.183  13
   1  -9  12 288.604 105.834  13
  -1   9 -12 130.556 123.437  14
  -1   9 -12 151.916 136.961  15
   1   9  12 281.264 135.005  19
   1  -9  12 248.413 92.8908  10
  -1  -9 -12 113.461 127.083   6
   1   9  12 160.798 118.385   5
  -1  -9 -12 221.334 113.123   1
  -1   9 -12 372.267 111.899   7
   1   9  12 162.666 110.343   7
   1   9  12 65.5772 113.803  10
  -1   9 -13 6103.98 457.103  15
  -1  -9 -13 6909.06 524.780   6
   1  -9  13 6691.15 341.001  10
   1   9  13 7393.04 502.515  10
   1   9  13 7046.90 484.444   5
  -1  -9 -13 7608.36 514.830   1
   1   9  13 8005.77 486.992   7
  -1   9 -13 6938.85 389.676   7
   1   9  13 5902.55 501.696  19
  -1   9 -13 6370.19 480.895  14
   1  -9  13 6626.18 403.482  13
  -1  -9 -13 7019.60 490.000  13
   1  -9  14 471.402 150.846  13
  -1  -9 -14 938.533 208.104  13
  -1   9 -14 932.048 216.460  15
  -1   9 -14 466.986 187.422  14
   1   9  14 618.723 188.266  19
   1  -9  14 639.088 126.558  10
  -1  -9 -14 715.062 196.581   1
   1   9  14 734.784 197.132   5
   1   9  14 910.304 207.655   7
  -1   9 -14 570.865 142.707   7
   1   9  14 682.206 192.442  10
  -1  -9 -14 813.254 214.938   6
  -1  -9 -15 8787.22 599.864   6
  -1   9 -15 8653.52 574.073  14
  -1   9 -15 8614.50 472.638   7
   1   9  15 8098.41 533.132   7
   1   9  15 8280.89 613.113  19
  -1   9 -15 8364.72 551.934  15
   1   9  15 8480.94 571.800  10
  -1  -9 -15 8860.43 584.822   1
   1  -9  15 8760.41 504.511  13
  -1  -9 -15 8627.81 589.694  13
   1   9  15 7949.88 550.925   5
   1 -10 -16 1072.87 228.540  13
  -1 -10  16 1589.45 231.170  13
   1  10 -16 1426.49 227.614   4
  -1  10  16 1515.24 253.304   5
  -1  10  16 1087.06 222.883  10
  -1 -10  16 999.828 168.855  10
   1 -10 -16 1279.47 227.869   1
   1 -10 -16 1348.28 204.155  18
  -1  10  16 1079.46 242.161  19
   1  10 -16 1123.96 176.583   7
  -1  10  16 1234.80 197.842   7
   1 -10 -16 1295.59 249.801   6
  -1 -10  16 1300.20 207.429   5
   1  10 -16 1440.50 252.564  14
   1  10 -16 1169.61 228.610  15
  -1 -10  15 308.631 133.404  13
   1 -10 -15 93.9770 133.219  13
   1 -10 -15 421.746 156.754   1
   1 -10 -15 442.004 163.548   6
  -1 -10  15 281.954 127.834   5
  -1  10  15 202.615 131.103   5
   1  10 -15 400.438 150.996   4
  -1  10  15 234.528 126.790  10
  -1 -10  15 290.383 99.7276  10
   1  10 -15 292.064 110.379   7
  -1  10  15 351.889 129.093   7
   1  10 -15 166.900 132.788  14
   1  10 -15 309.304 151.849  15
  -1  10  15 361.159 175.180  19
   1 -10 -15 472.340 138.544  18
  -1 -10  14 240.760 124.976  13
   1  10 -14 64.6926 89.7575   7
  -1  10  14 117.430 88.8519   7
   1 -10 -14 212.395 141.738   1
  -1 -10  14 173.878 101.100   5
   1 -10 -14 270.478 146.098   6
  -1  10  14 64.6000 104.867   5
  -1 -10  14 160.157 90.0564  10
  -1  10  14 287.419 138.514  10
   1  10 -14 253.335 140.068  14
   1  10 -14 470.297 163.248  15
   1  10 -14 315.324 136.767  11
   1  10 -14 110.403 101.612   4
  -1  10  14 303.416 150.392  19
   1 -10 -14 199.848 123.841  18
  -1 -10  13 510.367 136.570  13
   1  10 -13 165.146 89.7527   7
  -1  10  13 175.041 100.619   7
   1  10 -13 449.999 151.835  14
   1  10 -13 391.369 141.505  15
   1  10 -13 494.605 161.764  11
   1 -10 -13 282.732 117.769   1
   1 -10 -13 371.314 151.170   6
  -1 -10  13 361.656 114.708   5
  -1  10  13 555.535 160.714   5
  -1  10  13 393.432 141.482  10
  -1 -10  13 316.105 104.613  10
   1 -10 -13 291.925 129.250  18
  -1  10  13 166.258 135.023  19
   1  10 -13 373.793 129.079   4
  -1 -10  12 1986.93 185.931   8
   1  10 -12 1996.22 254.169  14
   1  10 -12 2093.87 239.564   4
  -1  10  12 1803.44 240.185  10
  -1 -10  12 1865.34 194.813  10
  -1 -10  12 2187.15 258.859  13
   1 -10 -12 1707.55 214.427  13
   1  10 -12 1504.09 245.581  11
   1  10 -12 1925.04 211.791   7
  -1  10  12 2014.81 208.954   7
   1 -10 -12 1622.06 220.118   1
  -1 -10  12 2092.24 241.105   5
  -1  10  12 2563.86 275.792   5
   1 -10 -12 2171.09 258.452  18
  -1  10  12 1669.74 274.409  19
   1  10 -12 1729.74 213.362  17
   1 -10 -12 2142.35 286.606   6
   1  10 -11 984.297 172.526  17
  -1 -10  11 819.716 120.636   8
  -1  10  11 735.738 129.951   7
   1  10 -11 776.579 164.902   4
   1  10 -11 1085.09 196.153  14
   1 -10 -11 633.275 138.358  13
   1  10 -11 671.786 182.198  11
   1 -10 -11 842.418 162.580   1
   1 -10 -11 793.317 133.081  11
   1 -10 -11 855.629 188.486   6
  -1  10  11 645.308 178.090  19
   1 -10 -11 1025.01 192.871  18
   1  10 -11 712.542 132.610   7
  -1 -10  11 923.946 142.847  10
  -1  10  11 1053.08 182.182  10
  -1 -10  11 945.662 162.164   5
  -1  10  11 815.534 166.283   5
   1 -10 -10 3572.37 290.191  13
  -1  10  10 3987.84 274.968   7
   1  10 -10 3864.37 335.381  14
   1 -10 -10 4459.16 382.681   6
   1  10 -10 3888.47 278.667   7
   1  10 -10 4062.02 318.363   4
   1  10 -10 4120.95 373.052  11
   1 -10 -10 4082.35 285.045  11
  -1  10  10 3966.08 319.152  10
  -1 -10  10 3375.71 262.713  10
  -1 -10  10 3944.82 310.886   5
   1 -10 -10 3676.93 335.402  18
  -1  10  10 4133.30 336.160   5
   1  10 -10 4021.48 314.377  17
  -1 -10  10 3762.51 242.417   8
  -1 -10   9 50.1971 70.5349   8
  -1  10   9 113.052 77.9842   7
   1  10  -9 71.6750 77.7008   7
   1  10  -9 23.7054 87.2204   4
   1  10  -9 21.5985 91.7613   3
   1  10  -9 24.1301 102.515  14
   1 -10  -9 158.008 95.3671  13
   1  10  -9 65.4305 94.0968  11
   1 -10  -9 53.8317 82.3450  11
   1 -10  -9 62.7755 94.2929   6
  -1 -10   9-44.4775 86.2504   5
  -1  10   9 75.2228 99.6464   5
   1 -10  -9 92.9627 110.797  18
  -1 -10   9 33.2945 111.824  18
  -1 -10   9 69.0173 92.2401  10
  -1  10   9 167.318 99.4104  10
   1  10  -9 50.5077 109.500  17
   1 -10  -8 4863.79 383.623   6
   1  10  -8 4837.12 340.372   4
   1  10  -8 4715.87 324.932   3
   1 -10  -8 5215.00 333.139  11
  -1 -10   8 5199.27 407.384  18
   1 -10  -8 5483.88 407.418  18
  -1  10   8 5181.18 346.775  10
  -1 -10   8 5127.90 308.392  10
   1 -10  -8 4793.34 313.991  13
  -1  10   8 4697.23 284.878   7
   1  10  -8 5071.89 370.249  17
   1  10  -8 5507.79 357.462  14
  -1  10   8 5299.78 355.925   5
  -1 -10   8 4563.67 329.093   5
   1 -10  -7 28.6785 89.6649   6
  -1  10   7 55.1616 56.0912   7
   1 -10  -7-29.8835 76.6539   1
   1 -10  -7-51.4997 71.3916  13
   1  10  -7 21.5959 95.4886  14
   1 -10  -7-31.6769 109.874  18
  -1 -10   7 65.9033 85.7224  18
   1 -10  -7 19.9902 69.3390  11
  -1 -10   7 35.1577 66.4459  10
  -1  10   7 63.2220 83.7438  10
  -1 -10   7 19.0280 84.1346  16
  -1  10   7 111.784 84.5048   5
  -1 -10   7 109.317 88.9254   5
   1  10  -7-40.9283 98.8025   3
  -1  10   7 108.193 121.120  17
   1  10  -7 133.868 111.343  17
  -1 -10   6 310.180 106.860  16
  -1  10   6 229.157 73.4435   7
   1 -10  -6 319.388 90.9793  13
   1  10  -6 185.305 94.6412  14
   1 -10  -6 207.251 105.812   9
   1 -10  -6 355.301 113.798   6
  -1  10   6 281.875 133.296  17
   1  10  -6 333.447 118.176  17
   1 -10  -6 399.225 112.457  11
  -1 -10   6 197.010 52.1319   2
   1  10  -6 160.604 100.160   3
  -1 -10   6 389.494 115.803   5
  -1  10   6 421.259 117.085   5
  -1  10   6 312.535 97.4649  10
  -1 -10   6 301.585 101.031   9
  -1 -10   6 286.209 105.354  10
  -1 -10   6 590.788 161.097  18
   1 -10  -6 224.160 124.310  18
   1 -10  -6 206.758 77.8372   1
   1 -10  -5 2136.07 270.549  18
  -1 -10   5 2443.65 285.194  18
  -1 -10   5 2583.72 213.324  16
   1 -10  -5 2359.48 175.647   1
   1 -10  -5 2312.00 234.458   9
  -1  10   5 2757.24 311.431  17
   1  10  -5 2326.14 262.038  17
   1 -10  -5 2573.06 203.060  13
   1 -10  -5 2312.58 248.413   6
   1 -10  -5 2509.25 243.937  11
  -1 -10   5 2768.51 240.977   5
  -1  10   5 2580.24 222.618  10
  -1 -10   5 2689.90 228.552   9
   1  10  -5 2541.71 228.300   3
   1 -10  -5 1753.32 116.441  21
  -1 -10   5 2202.79 139.888   2
  -1  10   5 2461.73 225.640   5
   1 -10  -4 264.110 86.9981  13
  -1  10   4 235.297 109.123  17
   1  10  -4 176.763 102.251  17
  -1 -10   4 206.793 87.8639   9
   1 -10  -4 222.363 94.4685   9
   1 -10  -4 195.390 109.429  18
  -1 -10   4 193.955 104.947  18
   1  10  -4 78.6883 74.4468   3
   1 -10  -4 161.218 91.5935  11
  -1  10   4 113.090 88.0921   5
  -1 -10   4 137.449 55.3275   2
  -1 -10   4 191.385 88.7840  16
  -1  10   4 200.156 84.4166  10
  -1 -10   4 257.081 116.072   5
   1 -10  -3 4523.80 261.650  13
  -1  10   3 4631.72 384.223  17
   1  10  -3 4777.57 371.663  17
   1 -10  -3 4666.39 339.806  11
   1  10  -3 4470.61 264.123  10
  -1  10   3 4219.06 268.176  10
  -1 -10   3 4654.45 305.909   9
  -1 -10   3 4402.24 226.147   2
   1 -10  -3 4222.74 218.654  20
   1  10  -3 4880.31 313.490   3
  -1 -10   3 4125.86 302.524   5
   1 -10  -3 4904.13 392.269  18
  -1 -10   3 5228.74 400.668  18
   1 -10  -3 4693.24 309.617   9
  -1 -10   2 40.7186 42.5040  20
   1 -10  -2-9.48404 54.5530  20
  -1 -10   2-31.8313 78.0715  18
   1 -10  -2 132.490 111.239  18
  -1  10   2-14.1510 61.3556  10
   1  10  -2 48.7006 66.0266  10
   1 -10  -2 50.1749 81.3979  11
  -1  10   2 32.1005 107.807  17
   1  10  -2 62.2562 114.519  17
  -1 -10   2 65.5308 87.5727  14
   1 -10  -2 17.6991 73.6052   9
  -1 -10   2-40.7007 82.7705   9
   1 -10  -1 2289.34 204.955   9
  -1 -10   1 2491.58 236.090   9
   1 -10  -1 2432.03 281.916  18
  -1 -10   1 2466.36 278.913  18
  -1 -10   1 1659.57 107.938  20
   1 -10  -1 1769.56 150.933  20
   1  10  -1 2397.64 209.039  10
  -1  10   1 2241.56 181.773  10
   1  10  -1 2174.20 266.541  17
  -1  10   1 2457.23 279.244  17
  -1 -10   1 2581.09 213.547  14
  -1 -10   0 1511.29 199.332   9
   1 -10   0 1541.42 169.726   9
  -1 -10   0 1131.56 147.165  14
   1  10   0 1308.54 228.550  17
  -1  10   0 1323.63 213.591  17
  -1  10   0 1126.82 150.977   3
   1  10   0 1406.81 164.590  10
  -1  10   0 1323.56 137.136  10
  -1 -10   0 1221.93 203.304  18
   1 -10   0 1174.36 207.513  18
   1  10   1 14473.8 579.217  10
  -1  10  -1 14124.8 671.511  17
  -1 -10  -1 14877.7 626.042   9
   1 -10   1 15614.9 545.218   9
  -1 -10  -1 14116.5 539.756  14
  -1  10  -1 15744.2 557.020   3
   1  10   1 14249.7 595.641   5
   1 -10   1 15679.1 728.988  18
  -1 -10  -1 14100.8 677.916  18
   1  10   2 16894.6 639.766  10
  -1 -10  -2 15974.2 580.005  14
  -1 -10  -2 16691.7 687.351   9
   1 -10   2 17080.4 577.167   9
  -1 -10  -2 17315.6 748.145  18
   1 -10   2 17397.7 779.310  18
  -1  10  -2 15821.2 711.544  17
   1  10   2 17719.6 669.832   5
   1 -10   2 15837.3 437.387   2
  -1  10  -2 16845.3 595.187   3
  -1  10  -3 385.688 88.9418   7
   1  10   3 474.783 127.265  10
  -1  10  -3 441.217 110.513   4
  -1  10  -3 562.253 122.874   3
   1 -10   3 369.357 45.2358   2
  -1 -10  -3 849.857 170.824  18
   1 -10   3 577.122 144.517  18
  -1  10  -3 346.488 144.133  17
   1 -10   3 380.695 97.0403   9
  -1 -10  -3 539.743 137.704   9
  -1 -10  -3 624.133 121.736  14
   1  10   3 721.815 143.075   5
  -1  10  -4 1066.22 151.970   3
  -1  10  -4 1149.93 154.155   4
   1 -10   4 973.106 127.594   9
  -1 -10  -4 1189.03 187.281   9
   1  10   4 1219.42 182.015   5
  -1  10  -4 766.921 110.698   7
  -1 -10  -4 904.162 126.461   1
  -1 -10  -4 1156.35 147.806  14
   1 -10   4 1161.12 206.335  18
  -1 -10  -4 1139.60 194.101  18
   1  10   4 948.053 186.549  19
  -1  10  -4 903.173 166.767  14
  -1 -10  -4 1356.32 175.153  13
  -1  10  -4 1274.84 202.271  17
   1  10   4 1257.89 178.734  10
  -1  10  -5 2350.45 182.135   7
  -1 -10  -5 2816.92 283.444   9
  -1  10  -5 2861.37 283.206  17
   1  10   5 2668.00 265.071  10
   1 -10   5 2420.30 191.839   9
  -1 -10  -5 2790.85 220.144  14
   1 -10   5 2459.27 168.902   8
  -1 -10  -5 2605.44 279.584  18
   1  10   5 2691.43 288.616  19
   1 -10   5 3154.41 323.546  18
  -1  10  -5 2616.31 265.448  14
  -1 -10  -5 2735.31 246.400  13
  -1  10  -5 2481.65 223.077   4
  -1  10  -5 2923.47 229.681   3
   1  10   5 2899.49 276.217   5
  -1  10  -6 2536.15 191.533   7
   1 -10   6 2959.09 177.446   8
  -1 -10  -6 2873.87 303.567   9
  -1  10  -6 3260.73 305.087  17
   1  10   6 3295.49 286.583  10
   1 -10   6 3075.95 202.489   9
   1 -10   6 2810.97 215.370  10
   1  10   6 2832.41 311.222  19
   1 -10   6 2786.10 311.908  18
  -1 -10  -6 3067.21 306.114  18
   1  10   6 3509.13 303.914   5
  -1  10  -6 3463.14 256.173   4
  -1 -10  -6 3085.89 272.165  13
  -1  10  -6 2673.17 275.752  14
  -1 -10  -6 3054.90 233.406  14
  -1 -10  -7 3423.96 291.984  13
  -1  10  -7 2856.53 216.808   7
   1  10   7 3814.10 328.751   5
   1 -10   7 3471.68 267.156   5
  -1  10  -7 3547.46 273.716   4
   1 -10   7 3882.45 370.715  18
   1  10   7 3152.83 344.819  19
  -1 -10  -7 3647.85 330.747  18
  -1 -10  -7 3848.47 299.389   1
   1 -10   7 3379.35 255.217  19
  -1 -10  -7 3328.26 243.496  14
  -1  10  -7 4021.52 333.195  14
  -1  10  -7 3501.71 322.174  17
   1 -10   7 3191.35 212.018   9
   1  10   7 3615.80 318.640  10
   1 -10   7 3440.56 237.858  10
  -1 -10  -7 3782.71 347.828   9
  -1  10  -8 4365.10 356.604  14
  -1 -10  -8 4102.46 269.894  14
   1  10   8 4169.93 352.393   5
  -1  10  -8 4361.85 306.132   4
   1 -10   8 3651.32 269.702  13
   1 -10   8 4733.78 398.746  18
  -1 -10  -8 3664.49 323.731  18
  -1 -10  -8 4645.90 413.565   6
  -1 -10  -8 3442.89 349.548   9
   1  10   8 4418.79 362.905  10
   1 -10   8 3454.97 239.328  10
  -1  10  -8 4001.96 335.227  17
   1  10   8 4123.65 313.157   7
  -1  10  -8 3554.01 247.896   7
  -1 -10  -8 4351.27 337.084   1
   1  10   8 3953.35 381.175  19
   1 -10   8 3553.96 267.308  19
   1 -10   8 4268.26 300.472   5
   1 -10   9 18359.9 651.760  13
  -1 -10  -9 19284.1 864.508   6
   1  10   9 16963.6 705.968   7
  -1  10  -9 17191.4 612.127   7
  -1 -10  -9 16938.8 722.385   1
   1  10   9 18315.6 785.663  10
   1 -10   9 17864.0 599.312  10
   1 -10   9 19338.4 833.109  18
  -1 -10  -9 18616.4 768.619  18
  -1  10  -9 18448.8 794.546  14
   1  10   9 17865.5 858.408  19
   1 -10   9 17222.3 631.815  19
   1 -10   9 17425.1 666.640   5
   1  10   9 18996.3 792.834   5
  -1  10  -9 17517.1 672.253   4
  -1 -10 -10 15018.9 774.353   6
   1 -10  10 14799.1 589.598  13
   1  10  10 13879.4 637.533   7
  -1  10 -10 14388.4 554.295   7
  -1 -10 -10 14009.6 672.406   1
   1 -10  10 14382.4 525.592  10
   1  10  10 14607.8 708.876  10
  -1 -10 -10 16261.0 692.503  18
   1 -10  10 15482.5 749.753  18
  -1  10 -10 14597.5 712.426  14
   1 -10  10 12451.7 543.391  19
   1  10  10 15995.6 795.625  19
   1 -10  10 15609.3 616.492   5
   1  10  10 17536.2 757.936   5
  -1  10 -10 14423.7 613.084   4
  -1 -10 -11 9142.60 598.697   6
  -1 -10 -11 8351.77 523.357  13
   1 -10  11 7791.04 431.150  13
   1  10  11 8173.74 482.369   7
  -1  10 -11 8017.42 407.707   7
  -1 -10 -11 7709.00 495.811   1
   1 -10  11 7968.44 372.014  10
   1  10  11 9762.86 564.559  10
  -1 -10 -11 8069.51 479.372  18
  -1  10 -11 9292.15 562.201  14
   1  10  11 6366.53 523.544  19
   1 -10  11 8447.29 446.605   5
   1  10  11 8831.34 551.391   5
  -1 -10 -12 4927.16 398.898   1
   1 -10  12 3923.94 303.965   5
   1  10  12 3944.08 380.230  10
  -1  10 -12 4162.94 398.869  14
  -1  10 -12 3850.28 371.181  15
  -1  10 -12 3889.37 284.949   7
   1  10  12 4038.17 346.470   7
  -1 -10 -12 4353.79 421.270   6
   1  10  12 4054.25 419.651  19
  -1 -10 -12 4538.74 348.024  18
  -1 -10 -12 4056.92 372.161  13
   1  10  12 4388.99 397.523   5
  -1 -10 -13 4346.04 389.452  13
  -1  10 -13 3905.29 296.335   7
   1  10  13 3642.81 348.563   7
  -1  10 -13 4402.93 406.199  15
   1  10  13 3835.28 384.288  10
   1  10  13 3473.27 357.348   5
  -1 -10 -13 3516.52 357.188   1
  -1  10 -13 3381.17 359.895  14
   1 -10  13 3920.74 313.470   5
  -1 -10 -13 4037.74 415.150   6
   1  10  13 4313.46 438.923  19
  -1 -10 -13 4314.76 340.100  18
  -1  11  13 1307.56 185.385   7
   1  11 -13 1223.87 180.315   7
   1  11 -13 1554.54 228.448   4
   1  11 -13 1716.19 253.381  14
  -1  11  13 1925.90 257.561  10
  -1 -11  13 1765.56 204.069  10
  -1  11  13 1745.23 260.846   5
  -1 -11  13 1474.38 221.543   5
   1 -11 -13 2010.97 247.891   1
  -1 -11  13 1785.65 241.173  13
   1 -11 -13 1609.05 270.031   6
   1 -11 -13 1788.53 251.297  18
  -1 -11  12 76.2710 118.746  13
   1  11 -12 164.841 126.085   4
   1  11 -12 122.447 130.064  14
  -1  11  12 82.7236 89.6994   7
   1  11 -12 180.169 112.526   7
  -1 -11  12 240.022 102.544  10
  -1  11  12 210.563 133.025  10
  -1  11  12 95.4397 110.373   5
  -1 -11  12 180.875 120.686   5
   1 -11 -12 78.4666 111.138   1
   1  11 -12 53.4425 120.425  17
   1 -11 -12 38.8161 121.384   6
   1 -11 -12 132.652 118.593  18
   1 -11 -11 1408.73 201.246  13
   1  11 -11 1606.46 221.857   4
   1  11 -11 1043.82 198.164  14
  -1  11  11 1055.97 157.550   7
   1  11 -11 1205.83 173.215   7
  -1  11  11 1370.20 214.590  10
  -1 -11  11 1051.63 160.594  10
   1 -11 -11 1232.09 232.733   6
   1 -11 -11 1246.37 188.939   1
   1 -11 -11 1181.63 218.734  18
   1  11 -11 1629.54 226.228  17
  -1  11  11 1449.64 228.351   5
  -1 -11  11 1570.67 211.238   5
  -1  11  10 1488.59 225.056   5
  -1 -11  10 1373.37 209.455   5
  -1  11  10 1212.66 162.985   7
   1  11 -10 1348.82 221.738  14
   1 -11 -10 1456.82 198.003  13
   1  11 -10 1673.76 223.851   4
  -1  11  10 1646.59 223.713  10
  -1 -11  10 1203.55 173.572  10
   1 -11 -10 958.535 152.387  11
   1  11 -10 1670.23 230.605  17
   1 -11 -10 958.004 207.338  18
   1  11 -10 1343.91 178.099   7
   1 -11 -10 1219.04 223.686   6
   1 -11 -10 1237.21 190.167   1
   1 -11  -9 9801.30 488.428  13
  -1  11   9 9969.27 443.435   7
  -1 -11   9 8974.47 460.418  10
  -1  11   9 10011.5 534.965  10
   1  11  -9 9425.10 459.266   7
   1 -11  -9 10793.3 622.282   6
   1 -11  -9 9842.21 482.301  11
   1  11  -9 10141.3 533.224  14
   1  11  -9 11656.5 582.629  17
  -1  11   9 9804.06 637.851  17
  -1 -11   9 9538.23 411.183   8
   1  11  -9 10190.4 512.321   3
   1  11  -9 9446.04 520.632   4
   1 -11  -9 10799.9 615.556  18
  -1  11   9 10132.4 542.917   5
  -1 -11   9 10936.6 533.083   5
   1 -11  -8 850.851 148.804  13
   1  11  -8 798.201 190.354  14
  -1 -11   8 1078.69 212.002  18
   1 -11  -8 702.745 195.635  18
   1  11  -8 507.389 151.685   3
   1  11  -8 625.884 151.104   4
   1 -11  -8 873.946 150.583  11
   1 -11  -8 890.237 192.343   6
  -1 -11   8 417.759 157.261   5
  -1  11   8 670.907 163.543   5
  -1  11   8 762.484 133.686   7
   1  11  -8 650.577 183.700  17
  -1  11   8 411.608 164.205  17
  -1 -11   8 752.413 144.786   9
  -1  11   8 718.131 162.768  10
  -1 -11   8 608.597 144.503  10
   1 -11  -7 6115.48 361.686  13
   1 -11  -7 6468.00 337.072   1
   1 -11  -7 6398.93 470.832  18
  -1 -11   7 6740.50 495.205  18
   1 -11  -7 7264.95 478.681   6
   1  11  -7 6553.78 413.234   4
   1  11  -7 6899.09 403.492   3
   1 -11  -7 6284.59 394.881  11
  -1  11   7 6355.81 395.842  10
  -1  11   7 5688.32 321.118   7
  -1 -11   7 6357.37 377.872  10
  -1 -11   7 6894.50 385.354   9
  -1 -11   7 6269.99 401.922   5
  -1  11   7 7071.26 418.172   5
   1  11  -7 6518.09 451.530  17
  -1  11   7 7099.36 522.306  17
   1 -11  -6 272.073 131.097   6
  -1 -11   6 221.029 135.553  18
   1 -11  -6 107.816 112.395  18
   1 -11  -6 155.916 74.3204   1
  -1  11   6 104.693 70.9191   7
   1  11  -6 94.2914 105.591  17
  -1  11   6 158.041 132.719  17
   1 -11  -6 185.773 87.9090  13
  -1 -11   6 39.3507 95.0312   9
  -1  11   6 144.969 93.3534  10
   1  11  -6 110.738 99.8291   3
  -1  11   6 91.8596 95.5411   5
  -1 -11   6 95.9780 133.254   5
   1 -11  -5 15.7685 76.1309  13
  -1  11   5 38.6276 111.092  17
   1  11  -5 32.5061 119.588  17
   1 -11  -5-36.2305 113.275  18
  -1 -11   5 36.6228 105.326  18
   1 -11  -5 86.5471 103.144   6
   1 -11  -5 15.7489 36.4533  21
  -1  11   5-38.5872 76.6677  10
  -1  11   5-43.6804 90.8258   5
   1  11  -5 21.9501 80.7535   3
  -1 -11   5 26.9291 47.7849   2
  -1 -11   5-23.9091 95.0082   5
  -1  11   5 36.3481 53.5721   7
  -1 -11   5 20.3527 82.7795   9
   1 -11  -5-47.5875 85.0699   9
  -1  11   4 71.7616 80.8430  10
   1 -11  -4 219.753 127.042  18
  -1 -11   4 109.231 109.377  18
  -1 -11   4 24.9195 52.9419   2
   1  11  -4-21.8267 121.195   3
   1  11  -4 66.8074 119.433  17
  -1  11   4-37.8039 113.563  17
   1 -11  -4 109.836 98.1806   6
  -1 -11   4 47.8201 87.9710   5
   1 -11  -4 59.0497 76.8144  13
   1 -11  -4 111.984 91.0998   9
  -1 -11   4 42.1784 87.7095   9
   1  11  -3 3034.75 260.280   3
  -1 -11   3 2999.83 188.718   2
   1 -11  -3 3613.77 285.734   9
   1 -11  -3 4058.09 386.813  18
  -1 -11   3 3504.65 357.747  18
   1 -11  -3 3272.70 230.294  13
  -1 -11   3 3737.50 295.862   9
  -1 -11   3 2459.24 161.333  20
  -1  11   3 4324.83 392.818  17
   1  11  -3 3555.73 345.613  17
  -1  11   3 3217.27 243.229  10
   1  11  -3 3121.82 241.055  10
  -1  11   2 182.048 77.8417  10
   1  11  -2 193.162 87.4865  10
  -1 -11   2 51.7775 46.4689  20
   1 -11  -2 58.0728 59.9569  20
   1  11  -2-35.0554 113.749  17
  -1  11   2 72.5820 109.024  17
   1  11  -2 44.0262 85.3799   3
   1 -11  -2 78.9093 83.8176   9
  -1 -11   2 182.635 108.439   9
  -1 -11   2 143.365 124.327  18
   1 -11  -2 37.2677 107.192  18
   1 -11  -2 25.8997 64.5260  13
   1 -11  -1 1851.16 193.505   9
  -1 -11   1 2065.72 233.152   9
  -1  11   1 1646.88 178.909   3
  -1  11   1 1626.39 163.689  10
   1  11  -1 2014.86 200.416  10
  -1 -11   1 2062.32 286.667  18
   1 -11  -1 1950.35 270.738  18
   1  11  -1 1977.60 270.754  17
  -1  11   1 2068.88 284.217  17
   1 -11  -1 1466.02 140.093  20
  -1 -11   0 5470.83 375.503   9
   1 -11   0 5000.37 316.466   9
  -1  11   0 4628.72 310.387   3
  -1  11   0 4798.64 274.545  10
   1  11   0 5803.66 340.590  10
  -1 -11   0 5467.34 437.204  18
   1 -11   0 5434.12 449.583  18
   1  11   0 5782.62 448.613  17
  -1  11   0 6248.98 459.672  17
   1 -11   0 4666.45 260.965  20
  -1 -11  -1 34.8967 109.105  18
   1 -11   1 37.9664 127.507  18
   1  11   1-20.7393 80.4266  10
  -1  11  -1 18.2865 72.6660   3
   1 -11   1-16.3290 76.2514   9
  -1 -11  -1-25.9253 103.020   9
  -1  11  -1 67.9653 117.871  17
   1  11   1 75.2740 122.115  17
   1 -11   2 614.703 70.8562   2
  -1  11  -2 583.761 96.4526   7
   1  11   2 770.529 149.685  10
   1  11   2 743.146 152.465   5
   1 -11   2 598.612 121.978   9
  -1 -11  -2 759.494 165.178   9
  -1 -11  -2 966.286 192.071  18
   1 -11   2 647.697 204.089  18
   1  11   2 423.319 157.081  17
  -1  11  -2 1232.21 216.511  17
  -1  11  -2 365.805 125.583   3
   1  11   3 8460.83 456.597  10
   1 -11   3 8619.79 562.105  18
  -1  11  -3 7244.01 329.868   7
  -1 -11  -3 7953.96 396.541  14
  -1  11  -3 8513.57 421.706   4
  -1  11  -3 8915.36 425.777   3
  -1  11  -3 8212.74 522.733  17
  -1 -11  -3 8280.52 441.313  13
   1  11   3 8249.12 472.845   5
   1 -11   3 8769.42 394.101   9
  -1 -11  -3 8263.32 499.621   9
   1  11   4 639.438 157.063   5
   1 -11   4 462.916 129.879   5
   1  11   4 513.616 142.676  10
  -1 -11  -4 566.080 167.776   9
   1 -11   4 631.133 124.108   9
  -1  11  -4 736.483 171.502  17
  -1 -11  -4 410.066 121.762  13
  -1  11  -4 338.164 142.427   3
  -1  11  -4 398.773 121.479   4
  -1 -11  -4 394.444 159.328  14
  -1  11  -4 505.827 94.6936   7
   1 -11   4 1000.68 211.351  18
  -1 -11  -4 676.341 183.444  18
   1 -11   5 5210.66 342.102   5
   1  11   5 5540.28 382.772  10
   1  11   5 4529.19 362.573   5
  -1 -11  -5 5022.18 398.120   9
  -1  11  -5 6167.36 442.813  17
  -1  11  -5 4681.68 324.004   4
  -1  11  -5 5297.60 331.805   3
  -1 -11  -5 4817.09 347.231  13
   1 -11   5 5907.99 469.429  18
  -1 -11  -5 5206.79 422.179  18
  -1  11  -5 4086.97 248.051   7
   1 -11   5 5047.05 282.604   9
   1  11   6 81.6703 102.899  10
   1 -11   6 61.5789 103.786   5
   1  11   6 29.1361 97.8514   5
  -1 -11  -6-32.7296 130.059   9
   1 -11   6-24.8602 71.4982   9
  -1  11  -6-61.8914 128.693  17
  -1  11  -6 59.4676 92.5655   4
  -1  11  -6 28.9901 128.181  14
  -1  11  -6 58.9021 62.1379   7
   1 -11   6 77.1067 137.840  18
   1  11   6 35.4617 119.095  19
  -1 -11  -6-32.7890 120.630  18
  -1  11  -7 75.6100 71.6747   7
  -1 -11  -7 75.5907 118.179   6
  -1  11  -7-30.1869 107.940  14
  -1 -11  -7 21.2572 105.902   1
  -1  11  -7 122.395 86.6734   4
   1  11   7 115.089 108.765  10
   1  11   7 61.0643 126.983   5
   1 -11   7 20.9470 96.1285   5
  -1 -11  -7 274.379 142.640   9
   1  11   7 66.2968 87.8306   7
  -1 -11  -7 129.090 118.740  18
   1  11   7 149.306 133.463  19
  -1  11  -7 122.119 118.405  17
   1  11   8 272.733 134.046  10
   1  11   8 127.165 123.347   5
   1 -11   8 169.414 97.2468   5
  -1  11  -8 212.115 146.351  17
  -1 -11  -8 221.450 139.933  18
   1 -11   8 307.290 145.238  18
   1  11   8 273.928 166.284  19
   1  11   8 69.7539 94.6488   7
  -1 -11  -8 116.870 105.390   1
  -1 -11  -8 313.311 155.675   6
  -1  11  -8 336.523 96.3326   7
  -1  11  -8 105.316 94.9860   4
  -1  11  -8 157.157 121.952  14
  -1 -11  -9-25.5288 98.9993   1
   1 -11   9-38.2228 119.504  18
   1  11   9 40.9663 128.081  19
  -1 -11  -9 216.460 134.072  18
   1  11   9-24.3895 94.5814   7
  -1  11  -9 28.8875 74.0970   7
  -1  11  -9-65.4373 103.598   4
   1  11   9-31.5856 102.480  10
   1  11   9 33.1730 107.631   5
   1 -11   9 21.4494 91.1188   5
  -1 -11  -9-121.377 135.878   6
  -1  11  -9 98.5138 124.119  14
   1  11  10 85.6280 123.150  19
   1 -11  10 152.095 135.963  18
  -1 -11 -10 150.717 122.618  18
   1  11  10 128.171 96.9143   7
  -1  11 -10 61.8259 81.5540   7
   1  11  10 65.9090 114.324  10
  -1 -11 -10 166.612 127.433   1
  -1  11 -10 68.0492 96.3828   4
   1 -11  10 131.038 112.058   5
   1  11  10 207.138 140.429   5
  -1 -11 -10 41.7752 130.628   6
  -1  11 -10 171.802 151.941  14
  -1 -11 -10 31.4187 115.607  13
  -1 -11 -11 832.034 188.005  13
  -1 -11 -11 807.408 171.111   1
   1  11  11 961.505 202.860  10
   1 -11  11 892.969 165.368   5
   1  11  11 827.514 193.268   5
  -1  11 -11 1259.42 259.891  14
   1  11  11 1295.36 198.105   7
  -1  11 -11 792.483 133.368   7
  -1 -11 -11 818.518 234.071   6
   1  11  11 1072.74 226.808  19
  -1 -11 -11 876.399 192.205  18
  -1  12  10 3043.22 250.613   7
   1  12 -10 3926.00 337.324   4
  -1 -12  10 4012.05 346.511   5
   1 -12 -10 4240.14 413.434   6
   1  12 -10 3880.11 281.130   7
  -1 -12  10 3788.37 289.480   9
  -1 -12  10 3872.85 299.839  10
  -1  12  10 3921.89 341.277  10
   1  12 -10 3729.30 361.158  14
   1 -12 -10 4399.41 410.089  18
   1  12 -10 3836.15 360.941  17
  -1  12  10 3259.62 389.785  17
   1 -12 -10 3209.80 282.458   1
  -1  12  10 3509.05 344.245   5
   1  12  -9 55.4529 80.1590   7
   1  12  -9 82.1200 121.044   4
   1  12  -9 76.4145 132.534   3
   1  12  -9 28.2800 127.434  14
   1 -12  -9 112.162 116.903   6
  -1  12   9 46.3956 133.442  17
   1  12  -9 64.1772 141.891  17
  -1  12   9 87.1788 109.851   5
  -1 -12   9 135.265 121.906   5
   1 -12  -9 38.4374 115.472  18
   1 -12  -9-21.3782 92.7036  13
  -1 -12   9 216.487 114.493   9
  -1  12   9 133.851 103.826  10
  -1 -12   9 119.961 101.105  10
   1  12  -8 360.847 105.106   7
   1  12  -8 200.542 125.000   3
   1  12  -8 349.892 143.983   4
   1 -12  -8 323.025 158.799   6
  -1  12   8 318.728 172.196  17
   1  12  -8 365.016 152.367  17
  -1 -12   8 294.365 125.092   5
  -1  12   8 302.834 114.630   5
  -1 -12   8 303.921 112.643   9
  -1  12   8 50.0970 106.561  10
   1 -12  -8 340.444 111.339  13
  -1 -12   7 1253.81 187.194   9
   1 -12  -7 1274.69 235.229   6
  -1  12   7 1695.69 285.914  17
   1  12  -7 1466.19 243.856  17
  -1  12   7 1589.95 201.911  10
  -1 -12   7 1327.43 209.336   5
  -1  12   7 1386.86 202.615   5
   1  12  -7 1503.76 222.629   4
   1  12  -7 1304.13 198.975   3
   1 -12  -7 1764.14 196.890  13
  -1 -12   7 1441.97 259.346  18
   1 -12  -7 1221.59 243.464  18
  -1  12   6 4595.13 329.970  10
  -1  12   6 4666.92 354.332   5
   1  12  -6 4006.09 389.798  17
  -1  12   6 5156.78 468.547  17
  -1 -12   6 5210.11 353.754   9
  -1 -12   6 4494.46 359.415   5
  -1 -12   6 4469.91 427.914  18
   1 -12  -6 5781.09 476.874  18
   1 -12  -6 5646.44 444.543   6
   1  12  -6 4793.73 351.550   3
   1 -12  -6 4404.05 308.697  13
  -1  12   5 1323.35 184.259  10
   1  12  -5 1772.08 277.400  17
  -1  12   5 1456.09 272.613  17
   1  12  -5 1778.72 225.280   3
   1 -12  -5 1855.23 279.785  18
  -1 -12   5 1631.10 273.850  18
  -1 -12   5 2018.43 231.120   9
   1 -12  -5 1925.72 259.174   6
   1 -12  -5 1623.29 180.445  13
  -1  12   4 4957.27 457.077  17
   1  12  -4 5153.27 445.639  17
   1 -12  -4 5130.99 307.454  13
   1  12  -4 4463.58 346.190   3
  -1 -12   4 4579.69 431.825  18
   1 -12  -4 4934.03 442.888  18
  -1 -12   4 4215.24 337.418   9
   1 -12  -4 5333.51 371.887   9
   1 -12  -4 4704.90 392.648   6
  -1  12   4 4406.97 308.117  10
  -1  12   3 104.451 88.0666  10
   1  12  -3 71.8562 105.943   3
   1 -12  -3 123.265 138.020  18
  -1 -12   3 120.760 135.217  18
  -1  12   3 123.797 160.051  17
   1  12  -3 153.063 124.186  17
  -1 -12   3 217.291 137.314   9
   1 -12  -3 160.590 105.304   9
   1 -12  -3 172.136 116.720   6
   1 -12  -3 143.498 84.4416  13
   1  12  -2 1218.68 165.671  10
  -1  12   2 1153.53 147.608  10
  -1  12   2 1182.37 169.043   3
   1  12  -2 1230.16 186.747   3
   1 -12  -2 1655.81 270.009  18
  -1 -12   2 1399.54 244.261  18
  -1  12   2 1582.69 267.088  17
   1  12  -2 1328.20 243.459  17
  -1 -12   2 1604.24 214.722   9
   1 -12  -2 1463.49 184.896   9
   1 -12  -2 1334.92 211.752   6
   1 -12  -2 1229.87 147.993  13
  -1  12   1 778.566 120.683  10
   1  12  -1 863.914 150.190  10
  -1  12   1 555.994 172.873  17
   1  12  -1 797.171 216.392  17
   1 -12  -1 767.521 145.244   9
  -1 -12   1 470.455 144.162   9
  -1 -12   1 1110.16 215.258  18
   1 -12  -1 835.818 202.353  18
  -1  12   1 693.330 154.920   3
   1  12  -1 685.653 158.226   3
   1 -12  -1 748.963 123.538  13
   1  12   0 2761.37 247.945  10
  -1  12   0 3353.70 364.238  17
   1  12   0 2694.30 342.765  17
  -1 -12   0 3410.51 311.344   9
   1 -12   0 2634.43 247.503   9
  -1 -12   0 2629.22 328.131  18
   1 -12   0 2650.85 337.568  18
  -1  12   0 2853.77 259.262   3
   1 -12   0 2708.47 202.333  13
  -1  12  -1 3163.87 356.856  17
   1  12   1 3553.94 385.328  17
  -1  12  -1 2804.55 255.755   3
   1  12   1 3463.80 281.566  10
   1 -12   1 2908.93 242.419   9
  -1 -12  -1 2733.37 302.758   9
   1 -12   1 3346.05 381.471  18
  -1 -12  -1 2254.32 322.249  18
   1  12   2 3670.17 404.495  17
  -1  12  -2 3514.28 363.215  17
  -1 -12  -2 3135.12 273.955  13
  -1  12  -2 3029.21 197.995   7
   1 -12   2 3320.56 382.728  18
  -1 -12  -2 3381.71 365.465  18
   1  12   2 3727.51 304.139  10
  -1 -12  -2 3804.04 340.096   9
   1 -12   2 3173.32 255.664   9
  -1  12  -2 3324.62 274.021   4
  -1  12  -2 3168.75 266.881   3
  -1  12  -3 951.074 210.983  17
   1  12   3 914.517 227.112  17
  -1 -12  -3 741.511 156.728  13
  -1  12  -3 846.228 159.935   4
  -1  12  -3 896.534 153.809   3
   1 -12   3 940.613 216.743  18
  -1 -12  -3 607.462 183.966  18
   1  12   3 939.509 169.532  10
  -1  12  -3 585.401 98.2951   7
   1 -12   3 592.010 133.282   9
  -1 -12  -3 808.181 187.394   9
   1  12   4 886.945 167.230  10
   1 -12   4 643.387 197.658  18
  -1 -12  -4 899.825 218.858  18
  -1  12  -4 733.399 139.178   4
  -1  12  -4 927.599 159.921   3
  -1  12  -4 1147.51 216.208  17
  -1 -12  -4 1006.32 211.440   9
   1  12   4 928.684 182.390   5
  -1 -12  -5 509.310 169.531   9
   1  12   5 754.178 175.861   5
   1 -12   5 536.252 149.272   5
   1  12   5 628.831 155.893  10
   1 -12   5 727.195 219.748  18
  -1 -12  -5 517.747 160.758  18
  -1  12  -5 454.322 136.867   4
  -1  12  -5 519.344 134.093   3
  -1  12  -5 492.486 164.674  17
  -1 -12  -6 2662.39 325.571   9
   1  12   6 2701.67 298.328   5
   1 -12   6 2831.88 264.823   5
   1  12   6 3125.06 306.433  10
   1  12   6 2930.84 265.256   7
  -1 -12  -6 3388.01 370.754   6
  -1 -12  -6 2586.74 320.112  18
   1 -12   6 2652.74 357.140  18
  -1  12  -6 2950.34 259.700   4
  -1  12  -6 3247.93 344.338  17
  -1 -12  -7 74.0447 136.237   9
   1 -12   7 68.0440 100.332   5
   1  12   7 32.7071 120.365   5
   1  12   7 135.661 105.625   7
  -1  12  -7 237.282 112.271   4
  -1 -12  -7 412.155 155.814   6
   1  12   7 241.164 128.096  10
  -1  12  -7-34.0898 135.497  17
  -1 -12  -7 107.358 138.809  18
   1 -12   7 469.641 173.675  18
  -1 -13   3 2212.63 256.662   9
   1 -13  -3 2013.98 263.691   6
   1  13  -3 2190.42 321.056  17
  -1  13   3 1823.80 308.978  17
  -1  13   3 1903.72 198.777  10
   1  13  -3 2162.94 250.904   3
  -1  13   3 1608.62 214.827   3
  -1 -13   3 1820.43 303.482  18
   1 -13  -3 2178.56 327.116  18
   1 -13  -2 3769.26 315.443   9
  -1 -13   2 3990.45 343.416   9
   1 -13  -2 3443.98 342.519   6
  -1  13   2 4105.70 431.584  17
   1  13  -2 4224.14 432.175  17
  -1  13   2 3750.70 268.075  10
   1  13  -2 4045.43 296.589  10
   1  13  -2 3662.04 325.355   3
  -1  13   2 3736.65 308.145   3
   1 -13  -2 4303.74 437.009  18
  -1 -13   2 4274.29 433.133  18
   1 -13  -1-21.5507 91.5492   9
  -1 -13   1 56.6027 109.751   9
   1 -13  -1 27.9095 110.905   6
   1  13  -1 43.9198 131.928  17
  -1  13   1 43.8414 147.237  17
  -1  13   1-47.1423 83.9979  10
   1  13  -1 124.293 100.015  10
  -1  13   1-44.4021 140.152   3
   1  13  -1 79.4054 112.440   3
   1 -13  -1-46.2157 132.915  18
  -1 -13   1-43.6567 136.493  18
  -1 -13   0 707.990 170.037   9
   1 -13   0 402.531 122.663   9
   1  13   0 477.373 139.976  10
   1 -13   0 500.578 150.214   6
  -1  13   0 508.060 145.034   3
   1  13   0 566.358 167.374   3
  -1  13   0 814.162 216.943  17
   1  13   0 492.933 190.684  17
   1 -13   0 326.085 214.031  18
  -1 -13   0 735.524 209.180  18
  -2   0  26-31.3306 112.019  19
  -2   0  26 41.7017 144.646  13
   2   0 -26-61.4454 119.143   8
   2   0 -26-29.0125 100.634  11
   2   0 -25 58.9815 125.287   8
  -2   0  25-158.193 141.404  13
  -2   0  25-29.9144 118.880  19
   2   0 -24 13026.2 622.925   8
  -2   0  24 11599.6 607.063  19
  -2   0  24 12814.1 699.826  13
   2   0 -24 12028.7 671.133   7
  -2   0  23 26.8773 90.2649  19
  -2   0  23-35.3956 92.0785  13
   2   0 -23-27.1067 102.457   8
   2   0 -23 7.22291 47.6995  18
  -2   0  22 24272.3 903.078   6
   2   0 -22 25785.5 890.949   8
  -2   0  22 24157.0 879.696  19
   2   0 -22 23046.5 646.400  18
  -2   0  22 24146.1 955.199  13
   2   0 -21 35.3850 47.2881  18
  -2   0  21 62.5975 97.8564  13
   2   0 -21-27.9161 80.2867   7
  -2   0  21-26.4753 76.1429   6
   2   0 -21 24.3048 89.4169   8
   2   0 -20 5324.16 250.287  18
  -2   0  20 6091.57 413.387  13
  -2   0  20 5622.25 372.813   6
  -2   0  20 6077.79 423.482   7
   2   0 -20 5393.13 372.510   7
   2   0 -20 5508.30 356.438   8
   2   0 -19 122.530 85.0029   7
   2   0 -19 21.4320 64.3824   8
  -2   0  19-22.8147 76.6242   4
  -2   0  19 54.6867 74.9823  13
  -2   0  19 27.8594 80.1257   7
  -2   0  18 533.775 126.920  13
  -2   0  18 468.555 112.683   4
   2   0 -18 320.539 97.1229   8
   2   0 -18 481.022 117.837   7
  -2   0  18 361.608 118.843   7
  -2   0  17-23.5594 70.7689  13
   2   0 -17 18.6402 53.6086   8
  -2   0  17 79.2375 68.7098   4
   2   0 -17-21.3229 61.3239   7
  -2   0  17-23.8540 74.5796   7
   2   0 -16 12029.7 510.652   7
   2   0 -16 13096.0 502.013   8
  -2   0  16 12635.2 511.115   4
  -2   0  16 12834.0 546.671   7
  -2   0  16 12834.1 502.999   6
  -2   0  16 12388.1 537.500  13
   2   0 -15 18.2547 52.4999   7
   2   0 -15 15.9502 57.0266   8
  -2   0  15 19.9912 57.4942  13
  -2   0  15-48.4373 61.0272   6
  -2   0  15-20.0768 49.2411   7
  -2   0  15 67.6164 56.7709   4
   2   0 -14 59654.2 1515.34   7
  -2   0  14 59645.1 1542.60  13
  -2   0  14 60162.9 1491.78   6
  -2   0  14 60003.0 1500.42   4
  -2   0  14 56811.1 1532.05   7
   2   0 -14 57734.2 1477.73   8
   2   0 -13-15.3002 41.9551   7
  -2   0  13 16.5295 53.6304   7
  -2   0  13-14.0985 45.7428   4
   2   0 -13 53.4829 43.3817   8
  -2   0  13-27.5075 47.7055   6
  -2   0  13 33.1963 43.1786  13
  -2   0  12 3842.26 218.862   4
  -2   0  12 3637.54 227.283   7
   2   0 -12 3784.71 210.221   8
  -2   0  12 3411.01 204.593   6
   2   0 -12 3754.24 221.555   7
   2   0 -11 10.9233 31.4156   8
  -2   0  11 11.3909 34.2171   4
  -2   0  11 26.4570 32.4453   7
   2   0 -11 12.5371 34.3788   7
  -2   0  11 11.3060 33.9622   6
  -2   0  11-10.1186 33.9831  19
  -2   0  10 107694. 2495.23  13
  -2   0  10 110132. 2479.80   6
  -2   0  10 110027. 2477.92   4
   2   0 -10 109832. 2471.48   8
   2   0 -10 109200. 2496.90   7
  -2   0  10 112142. 2462.20  19
  -2   0   9-15.3993 27.5285  19
   2   0  -9 8.62238 25.9003   8
  -2   0   9-8.81700 29.6111   4
  -2   0   9 8.97228 24.6031   6
  -2   0   9 9.84270 28.3073  13
   2   0  -9 9.87919 27.0900   7
  -2   0   8 45758.4 1103.30   8
  -2   0   8 47251.2 1117.76  13
   2   0  -8 47563.4 1119.86   7
   2   0  -8 46805.1 1098.70   8
  -2   0   8 45852.1 1077.55  19
  -2   0   8 45477.6 1096.66   4
   2   0  -8 45187.1 1085.28   4
   2   0  -7 32.0297 24.8425   8
  -2   0   7 13.6420 22.1316   8
   2   0  -7 16.2866 21.0535  19
  -2   0   7 21.6403 22.9830  19
   2   0  -7 7.42608 22.3074   7
  -2   0   7-12.8333 22.9420   4
  -2   0   6 318596. 6696.83   4
   2   0  -6 313321. 6683.13  19
   2   0  -6 313301. 6697.13   8
  -2   0   6 318776. 6706.98   8
  -2   0   5 3.86855 13.4187   3
  -2   0   5 4.71907 15.8490   8
   2   0  -5 8.65980 15.0189   8
  -2   0   4 255113. 5442.86   8
   2   0  -4 248707. 5436.66   8
  -2   0   4 259339. 5428.88   3
  -2   0   4 268216. 5459.75  20
   2   0  -4 256912. 5460.70  20
   2   0  -3 6.16647 11.6568   2
  -2   0   3 25.6114 15.8654  21
   2   0  -3 7.39266 11.5596  21
   2   0  -3-3.76768 11.7826  20
  -2   0   2 63900.9 1394.37   5
  -2   0   2 65254.5 1408.11   2
   2   0  -2 65173.5 1410.79   2
   2   0  -2 64634.1 1390.79  15
   2   0  -2 64437.2 1400.83  14
   2   0  -2 65301.3 1393.89   5
  -2   0   2 65262.9 1407.50  10
   2   0  -2 66475.3 1405.14  10
   2   0  -2 61783.7 1421.11  21
  -2   0   2 63997.9 1424.21  21
  -2   0   1-7.01257 13.2532   2
  -2   0   1 3.11524 13.7745  14
   2   0  -1 6.15448 14.6156  14
   2   0  -1 8.13812 11.2815   5
  -2   0   1 13.2667 14.3688  15
  -2   0   1 17.3345 15.9434  16
   2   0  -1-3.36350 14.2887  10
  -2   0   1 3.54916 14.1037  10
  -2   0   0 302022. 6387.24  14
  -2   0   0 296338. 6411.82  16
   2   0   0 303724. 6406.86  16
  -2   0   0 304440. 6416.14   1
   2   0   0 296486. 6420.23   1
   2   0   0 305552. 6392.87  10
  -2   0   0 305590. 6397.39   9
  -2   0  -1-26.4065 22.8984   1
   2   0   1 42.3926 26.7060   1
   2   0   1 12.1081 24.0575  16
  -2   0  -1-4.97515 20.6903  14
  -2   0  -1 27.2301 23.1355   9
   2   0   1 31.6070 21.9074   9
  -2   0  -1 6.24666 24.8228  13
   2   0   2 175747. 3735.05   9
   2   0   2 171729. 3749.44  16
  -2   0  -2 173682. 3755.79  13
  -2   0  -2 170688. 3758.11   1
  -2   0  -3 91.8935 35.6439   1
   2   0   3 23.0010 29.7419   9
  -2   0  -3 8.91060 30.9161  13
  -2   0  -4 7698.31 300.172  13
  -2   0  -4 7694.43 259.852  11
  -2   0  -4 7448.04 297.393   1
   2   0   4 7766.83 286.151   9
  -2   0  -4 7715.57 265.352   6
   2   0   5 32.7858 36.7030  13
  -2   0  -5 23.6709 37.0038  13
   2   0   5 10.1587 38.3976   9
  -2   0  -5-11.8812 34.1701   1
  -2   0  -5 8.28105 28.7236   6
  -2   0  -5-7.65680 27.3757  11
   2   0   6 2091.23 161.012   7
  -2   0  -6 2186.89 142.454   6
  -2   0  -6 2496.92 144.256  11
   2   0   6 2240.98 157.552   9
  -2   0  -6 2192.99 169.017  13
   2   0   7 14.8286 40.6619   7
  -2   0  -7-14.9384 40.9629  13
  -2   0  -7 10.2541 35.5668   6
   2   0   7 12.7015 38.1533   9
  -2   0  -7-9.72227 33.7222  11
   2   0   8 214.383 70.0852   7
  -2   0  -8 115.732 60.8593  13
   2   0   8 64.9716 46.7591  13
  -2   0  -8 124.137 53.6384   6
   2   0   8 69.8658 50.0003   9
  -2   0  -8 75.6575 45.9601  11
  -2   0  -9-18.1923 54.6475  13
   2   0   9-18.2305 56.9982   7
   2   0   9 17.8945 63.9786  13
  -2   0  -9-24.5952 42.6555   6
   2   0   9-15.2536 45.8201   9
  -2   0  -9 11.9089 43.8130  11
  -2   0 -10 159.381 75.3575  13
   2   0  10 180.116 71.6094   7
   2   0  10 176.224 67.9760  13
  -2   0 -10 146.206 58.8386   6
   2   0  10 82.6912 68.8363   9
  -2   0 -10 104.135 53.0200  11
  -2   0 -11 21.6139 72.5882  13
   2   0  11-21.8963 65.7732   7
  -2   0 -11-28.4619 52.3550   6
  -2   0 -11 14.1169 45.8028  11
   2   0  11 17.8316 59.8859   9
   2   0  11-21.3312 58.4930  13
   2   0  12 22279.0 801.458   7
  -2   0 -12 20527.4 774.221  13
   2   0  12 21697.6 785.984  13
  -2   0 -12 22066.5 694.429   6
   2   0  12 20853.2 737.498   9
  -2   0 -12 23002.6 704.814  11
   2   0  13 24.9650 71.7989  13
   2   0  13-20.4018 77.1144   9
   2   0  13 51.6059 80.6734   7
  -2   0 -13 99.8385 89.2384  13
  -2   0 -13-16.2573 59.8102  11
   2   0  14 11519.9 566.333   7
   2   0  14 11707.5 564.362  13
  -2   0 -14 10863.7 550.802  13
   2   0  14 10297.5 503.181   9
  -2   0 -14 10517.6 456.890  11
   2   0  15 28.7818 96.6613  13
  -2   0 -15-11.5709 83.9469  12
  -2   0 -15 54.7195 70.7339  11
   2   0  15-29.8492 103.534   7
  -2   0 -15 20.7917 88.3255   8
  -2   0 -15 91.3154 111.982   1
  -2   0 -16 1329.25 146.203  12
  -2   0 -16 1529.98 186.574  11
   2   0  16 2122.61 254.997  13
   2   0  16 1373.70 215.079   7
  -2   0 -16 1548.23 199.931   8
  -2   0 -16 1466.15 233.368   1
  -2   0 -17-34.9471 113.387  13
   2   0  17 68.2169 106.641   7
  -2   0 -17 39.8406 84.6240  11
  -2   0 -17-23.8829 69.4634  12
  -2   0 -17 69.4642 108.591   1
  -2   0 -17 23.4241 76.0009   8
  -2   0 -18 6922.04 334.904  12
  -2   0 -18 8239.77 537.596  13
   2   0  18 6915.13 506.237   7
  -2   0 -18 6762.64 400.415  11
  -2   0 -18 8178.08 540.919   1
  -2   0 -18 7800.73 451.888   8
  -2   0 -19-63.7372 86.4115  11
   2   0  19 38.5622 115.835   7
  -2   0 -19 77.7912 126.198   1
  -2   0 -19 77.8438 98.0771   8
  -2   0 -19 39.9601 124.936  13
   2   0  20 2696.76 331.241   7
  -2   0 -20 2531.77 275.708   8
  -2   0 -20 2699.33 333.439   1
  -2  -1  25 16493.9 833.090  13
  -2   1  25 14911.8 799.732  13
   2   1 -25 16739.8 720.339   8
   2  -1 -25 17370.6 766.515   8
   2   1 -25 17099.9 766.176  11
  -2   1  25 16061.5 767.211  19
  -2  -1  25 15678.5 718.113  19
   2   1 -25 16993.4 825.250   7
   2   1 -24 1975.15 280.130   7
  -2  -1  24 2305.92 277.255   6
   2   1 -24 1944.51 245.293   8
   2  -1 -24 2387.29 270.978   8
  -2   1  24 2311.26 283.733  19
  -2  -1  24 2310.01 255.781  19
  -2   1  24 1804.43 270.580  13
  -2  -1  24 2211.04 299.444  13
  -2  -1  23 814.839 182.590  13
  -2   1  23 744.032 190.198  13
   2  -1 -23 647.493 79.9921  18
  -2   1  23 1016.46 216.520   7
  -2  -1  23 1276.72 202.139   6
   2  -1 -23 919.263 177.012   8
   2   1 -23 950.441 163.246   8
  -2  -1  23 920.029 164.907  19
  -2   1  23 1275.38 201.638  19
  -2   1  22 28.0527 87.7070  19
   2   1 -22 20.2716 56.2780  18
   2  -1 -22 6.95430 44.7222  18
  -2  -1  22-26.7236 89.7487   6
  -2   1  22 102.364 114.593   7
  -2  -1  22 33.3459 100.166  13
  -2   1  22-33.3581 104.294  13
   2   1 -22 23.7225 82.2827   8
   2  -1 -22-81.7675 103.021   8
  -2   1  21 713.442 163.051  19
   2   1 -21 782.365 158.088   7
   2  -1 -21 1006.44 182.335   7
   2   1 -21 748.584 107.795  18
  -2  -1  21 1001.76 177.375   6
  -2  -1  21 847.942 179.513  13
  -2   1  21 1284.36 211.205  13
   2   1 -21 785.828 144.236   8
   2  -1 -21 798.754 159.046   8
  -2   1  21 1503.30 222.639   7
  -2  -1  20 6035.63 385.184   6
  -2   1  20 6127.53 426.728   7
  -2   1  20 6883.21 419.281   6
   2   1 -20 6824.67 379.700   8
   2  -1 -20 6289.28 388.541   8
   2  -1 -20 6483.68 408.317   7
   2   1 -20 5655.14 388.848   7
   2   1 -20 5885.55 286.572  18
  -2  -1  20 6618.99 439.546  13
  -2   1  20 6235.71 420.339  13
  -2   1  20 6660.95 405.310   4
  -2   1  20 6980.31 414.189  19
  -2  -1  19 14294.7 642.038  13
  -2   1  19 14368.8 645.825  13
   2   1 -19 13317.1 460.375  18
   2   1 -19 13346.3 596.965   7
   2  -1 -19 14935.1 618.448   7
   2  -1 -19 14510.2 594.150   8
   2   1 -19 13505.2 556.448   8
  -2   1  19 14081.1 596.715   4
  -2   1  19 14355.8 644.589   7
  -2   1  19 14536.7 616.936   6
  -2  -1  19 13335.1 589.390   4
  -2  -1  18 7463.93 431.336  13
  -2   1  18 7531.84 436.045  13
   2   1 -18 7102.10 301.265  18
   2   1 -18 7466.95 411.792   7
   2  -1 -18 7945.45 421.590   7
   2  -1 -18 7153.73 389.283   8
   2   1 -18 7072.04 370.988   8
  -2   1  18 7676.49 406.048   4
  -2   1  18 7688.45 438.722   7
  -2  -1  18 6537.02 384.427   4
  -2   1  17 10050.1 487.259  13
  -2  -1  17 10252.0 491.658  13
   2   1 -17 9793.99 424.926   8
   2   1 -17 10152.0 467.964   7
   2  -1 -17 8945.35 445.188   7
  -2   1  17 9435.27 445.719   4
  -2  -1  17 9442.39 453.031   4
   2   1 -17 9446.07 353.175  18
   2  -1 -17 9317.85 439.295   8
  -2   1  17 9332.82 474.842   7
  -2  -1  16 198.444 76.0580   6
   2   1 -16 290.225 81.6912   8
   2  -1 -16 351.569 93.7037   8
  -2   1  16 240.571 93.0522   7
  -2  -1  16 150.430 74.9024   4
  -2   1  16 342.697 91.3464   4
  -2  -1  16 440.084 106.364  13
  -2   1  16 259.815 99.4826  13
   2   1 -16 200.777 74.0487   7
   2  -1 -16 196.073 72.3225   7
   2  -1 -15 4557.89 275.231   8
   2  -1 -15 5362.53 299.672   7
   2   1 -15 5169.21 306.297   7
  -2  -1  15 4591.52 270.914   6
   2   1 -15 5043.44 271.787   8
  -2   1  15 5122.22 309.811  13
  -2  -1  15 4717.10 305.977  13
  -2  -1  15 5081.62 297.119   4
  -2   1  15 4557.97 281.316   6
  -2   1  15 5238.93 315.621   7
  -2   1  15 5057.11 285.896   4
   2  -1 -14 710.574 111.890   7
   2   1 -14 869.631 110.805   8
   2  -1 -14 805.016 116.997   8
  -2   1  14 652.943 109.875   7
   2   1 -14 618.659 104.204   7
  -2  -1  14 665.606 101.506   6
  -2   1  14 510.200 97.8032   6
  -2   1  14 660.706 104.843  19
  -2  -1  14 704.541 112.831   4
  -2   1  14 802.887 112.355   4
  -2  -1  14 690.354 114.132  13
  -2   1  14 525.453 102.799  13
  -2   1  13 37143.7 1035.67   7
  -2   1  13 36910.6 1013.28   6
  -2  -1  13 36321.2 1012.91   4
   2   1 -13 37026.2 978.988   8
   2  -1 -13 35836.0 1002.02   8
   2   1 -13 38989.8 1043.46   7
   2  -1 -13 35541.9 1008.31   7
  -2  -1  13 35940.7 981.584   6
  -2   1  13 37852.0 1042.07  13
  -2   1  13 37211.8 1001.51   4
  -2  -1  13 37393.3 1046.59  13
  -2   1  13 38342.3 1020.54  19
  -2   1  12 793.619 105.062   6
  -2  -1  12 998.362 107.357   6
  -2   1  12 1167.25 124.842  19
  -2   1  12 1062.28 112.192   4
   2   1 -12 1022.29 106.038   8
   2  -1 -12 972.719 111.844   8
   2  -1 -12 1043.59 116.985   7
  -2  -1  12 920.696 112.290   4
   2   1 -12 1096.88 123.717   7
  -2   1  12 879.478 115.545   7
  -2   1  11 8382.16 344.268   7
   2   1 -11 8613.71 350.409   7
  -2  -1  11 8314.98 334.950   4
   2  -1 -11 8819.39 338.610   8
  -2  -1  11 8326.87 323.041   8
   2  -1 -11 8467.28 337.050   7
  -2   1  11 8280.87 337.450   6
  -2   1  11 8972.34 348.467  19
   2   1 -11 8367.16 313.855   8
  -2   1  11 8228.86 323.859   4
   2   1 -10 9639.62 356.596   7
  -2  -1  10 9190.13 344.204   4
   2   1 -10 9845.65 327.937   8
   2  -1 -10 9329.01 340.933   8
  -2  -1  10 9460.42 334.786   8
   2  -1 -10 9414.28 342.435   7
  -2   1  10 9425.35 347.163   6
  -2   1  10 9200.11 345.179  19
  -2   1  10 8924.14 339.341  13
  -2  -1  10 8773.62 345.797  13
  -2  -1  10 8870.97 237.119  12
  -2   1  10 9338.35 330.277   4
   2   1 -10 9018.66 332.179   4
  -2  -1   9 16321.4 472.726   8
   2  -1  -9 15533.3 473.583   8
   2  -1  -9 15981.4 477.138   7
  -2  -1   9 16211.8 427.070  19
  -2   1   9 15585.4 481.921  19
  -2   1   9 16649.2 489.823   6
  -2   1   9 15365.8 476.938  13
  -2  -1   9 16202.6 484.765   4
   2   1  -9 15856.4 456.614   8
   2   1  -9 15589.4 471.393   4
  -2   1   9 15248.5 459.002   4
   2   1  -9 16168.2 495.867   7
   2  -1  -8 8254.93 290.166   8
   2  -1  -8 9142.02 297.869   7
  -2   1   8 8484.38 291.449   7
  -2  -1   8 7988.79 293.770   4
  -2   1   8 8632.65 300.326   6
   2   1  -8 8595.56 293.590   4
  -2   1   8 8294.16 277.859   4
  -2  -1   8 8430.24 244.320  19
  -2   1   8 8328.61 297.474  19
  -2  -1   8 8615.66 289.587   8
   2   1  -8 8305.02 276.407   8
  -2   1   8 8305.08 293.358  13
  -2   1   7 21395.4 553.944  13
   2   1  -7 20577.7 550.930   4
  -2  -1   7 20982.9 547.954   3
  -2   1   7 21248.0 560.641   6
   2  -1  -7 19999.9 547.554   8
  -2   1   7 21709.2 550.675   7
   2  -1  -7 21075.4 548.571   7
  -2  -1   7 20949.9 491.961  19
   2  -1  -7 20899.1 560.853  19
  -2   1   7 20664.5 560.620  19
  -2   1   7 20824.4 532.612   4
   2   1  -7 20620.1 534.401   8
  -2  -1   7 20751.0 545.439   8
  -2   1   6 11096.6 161.360  12
  -2   1   6 11648.4 227.432  13
  -2  -1   6 10798.6 219.824   3
  -2   1   6 10983.0 234.954   6
   2  -1  -6 10989.8 225.300   8
   2  -1  -6 11437.9 222.163   7
   2  -1  -6 11523.0 248.210  19
   2   1  -6 11157.1 209.305   8
  -2  -1   6 11049.0 221.016   8
  -2   1   6 11135.5 197.184   4
  -2  -1   5 15038.9 382.743   8
   2  -1  -5 14814.4 383.921   8
  -2   1   5 14401.9 387.698   6
   2  -1  -5 14019.4 372.030   7
  -2  -1   5 14309.9 382.335   3
   2   1  -5 14521.6 380.973   3
  -2   1   5 14462.4 357.809  12
  -2   1   5 14372.5 357.847   4
  -2   1   5 14372.8 393.915  20
  -2   1   5 14263.8 385.015   8
  -2   1   5 14588.1 372.589  17
  -2   1   4 45462.8 1027.12  17
   2  -1  -4 45814.0 1031.93  17
   2  -1  -4 44972.7 991.673   4
   2  -1  -4 46352.1 1043.32  20
  -2   1   4 46010.6 1022.75  21
   2  -1  -4 46549.1 1022.01  21
   2  -1  -4 45796.1 1023.97   8
   2   1  -4 46066.1 1030.45   3
   2   1  -4 45248.9 1016.54   2
  -2   1   4 45769.0 1028.00   8
  -2   1   4 45395.6 1040.34  20
  -2  -1   4 45907.3 1033.46  10
  -2  -1   3 144.330 26.4444   5
  -2   1   3 140.351 22.5255   8
   2  -1  -3 138.575 21.4492   8
  -2  -1   3 142.736 23.0739  20
   2   1  -3 129.531 23.1218  20
   2  -1  -3 136.548 27.6303  17
  -2   1   3 132.448 26.8121  17
  -2  -1   3 161.094 23.9362   2
   2  -1  -3 173.674 28.2035  21
   2   1  -3 127.370 26.3791  10
  -2  -1   3 180.123 30.6466  10
   2   1  -2 79568.8 1724.22  10
  -2  -1   2 78767.6 1729.23  10
   2   1  -2 78889.4 1718.14   5
  -2  -1   2 77064.7 1718.73   5
   2  -1  -2 78684.9 1727.15  17
   2  -1  -2 78678.4 1723.87  14
  -2   1   2 79186.2 1681.76   8
  -2  -1   2 77812.1 1715.51   2
  -2  -1   2 78783.9 1710.87  21
   2   1  -1 83894.3 1870.01   1
  -2   1   1 85942.1 1861.46  14
   2  -1  -1 86514.9 1859.47  14
  -2  -1   1 84808.8 1851.90   5
   2   1  -1 83596.6 1852.51   5
  -2  -1   1 85137.2 1866.27  10
   2   1  -1 85962.6 1861.75  10
  -2   1   1 83171.9 1873.27  16
   2  -1  -1 84715.9 1847.16  15
  -2   1   1 84911.0 1850.73  15
   2  -1  -1 84153.9 1820.68   2
  -2   1   1 84821.1 1819.24   2
   2  -1  -1 85378.2 1870.64  16
   2  -1  -1 84210.4 1801.06  10
   2   1  -1 85593.4 1841.64  21
  -2  -1   1 84181.9 1842.68  21
  -2   1   0 15262.7 371.636  13
   2   1   0 14407.0 374.697  21
  -2   1   0 14109.8 349.251   9
   2   1   0 14591.7 361.259  16
   2   1   0 14361.3 394.013  10
  -2  -1   0 14212.5 403.045   1
   2   1   0 14071.9 407.918   1
   2  -1   0 14503.6 382.715   1
  -2   1   0 14746.6 353.598   2
  -2   1   0 14818.1 393.967  14
   2  -1   0 14486.5 392.372  14
  -2  -1   0 14335.3 366.327  16
  -2   1   0 14870.1 385.476  15
   2  -1   0 14095.6 403.175  16
  -2   1   0 13543.7 404.786  16
  -2  -1  -1 41122.7 1002.94   1
   2  -1   1 41965.5 979.904   1
   2   1   1 39914.9 1006.93   1
  -2   1  -1 42723.4 971.395   1
   2   1   1 41988.4 991.332   9
   2  -1   1 42383.2 941.368   9
  -2   1  -1 41721.6 984.907  14
   2  -1   1 42403.8 966.994   7
   2   1   1 41731.9 952.816  16
   2  -1   1 41328.1 1003.94  16
  -2   1  -1 40686.1 971.249  15
  -2   1  -1 41417.0 941.678   9
  -2   1  -1 42402.0 966.032  13
  -2   1  -2 2264.69 125.186   1
  -2  -1  -2 2658.45 149.547   1
   2   1   2 2485.74 137.699   9
  -2   1  -2 2610.22 137.998  14
  -2   1  -2 2645.70 131.491  13
  -2  -1  -2 2727.88 147.374  13
   2  -1   2 2448.72 125.216  13
   2  -1   2 2287.80 123.800   7
   2  -1   2 2535.96 138.007  11
   2   1   2 2401.15 93.6002  11
   2  -1   2 2604.91 117.562   9
  -2   1  -2 2349.78 96.9767   6
   2  -1   2 2355.53 142.437  16
   2   1   2 2340.93 119.503  16
   2  -1   3 174494. 3787.59   7
   2   1   3 172549. 3685.69  18
   2   1   3 177109. 3812.39   9
   2  -1   3 176993. 3763.16   9
  -2  -1  -3 171311. 3829.26   1
  -2   1  -3 174399. 3792.69   1
   2  -1   3 175591. 3802.84  11
  -2   1  -3 174683. 3724.47   6
  -2   1  -3 177119. 3794.95  13
  -2  -1  -3 172241. 3824.23  13
   2  -1   3 175856. 3786.08  13
  -2   1  -4 35293.6 824.709   6
  -2   1  -4 34628.4 888.912   1
  -2  -1  -4 34342.9 920.519   1
  -2  -1  -4 34015.3 897.563   9
   2   1   4 36154.2 908.521   9
   2  -1   4 36188.1 866.066   9
  -2  -1  -4 33925.2 914.625  13
  -2   1  -4 35319.3 894.671  13
   2  -1   4 35324.7 886.363  13
  -2   1  -4 35591.9 887.907  11
   2  -1   4 33304.4 885.011  11
   2  -1   5 93150.1 2028.86  18
  -2   1  -5 90971.8 2138.69   1
  -2  -1  -5 92896.2 2179.99   1
   2   1   5 94593.8 2172.26   7
  -2   1  -5 93955.0 2065.94   6
   2   1   5 93885.5 2155.83   9
   2  -1   5 95250.4 2113.25   9
  -2  -1  -5 93790.9 2155.16   9
  -2   1  -5 93469.7 2149.07  13
  -2  -1  -5 93904.8 2177.29  13
   2  -1   5 93586.3 2137.44  13
  -2  -1  -5 92396.6 2046.57  11
  -2   1  -5 92483.2 2130.31  11
   2  -1   6 5034.02 169.966  18
   2  -1   6 5000.01 233.890   9
   2   1   6 5196.23 257.881   9
  -2   1  -6 5056.18 241.451  11
  -2  -1  -6 5047.17 195.035  11
  -2  -1  -6 5158.44 244.389   6
   2  -1   6 5435.29 261.900   7
   2   1   6 5420.39 271.817   7
  -2   1  -6 5077.30 207.712   6
  -2  -1  -6 5166.51 266.855  13
  -2   1  -6 5322.95 260.311  13
  -2   1  -6 4878.09 248.273   1
  -2   1  -7 3030.16 192.017  11
  -2  -1  -7 3039.45 155.718  11
  -2  -1  -7 3133.29 193.972   6
   2  -1   7 3517.20 217.995   7
   2   1   7 3020.42 209.914   7
  -2   1  -7 2931.00 161.902   6
   2  -1   7 3034.18 188.964   9
   2   1   7 3446.04 215.282   9
  -2   1  -7 3104.73 207.561  13
  -2  -1  -7 3252.81 220.368  13
  -2   1  -8 531.617 88.5350  11
  -2  -1  -8 405.642 65.2499  11
   2  -1   8 564.262 96.5425   7
   2   1   8 646.492 111.008   7
  -2  -1  -8 486.159 84.5289   6
  -2   1  -8 607.461 81.0617   6
   2  -1   8 683.443 98.1714   9
   2   1   8 620.586 103.168   9
  -2  -1  -8 551.458 104.181  13
  -2   1  -8 655.844 104.449  13
   2  -1   8 609.188 102.024  13
  -2   1  -9 1978.23 171.227  11
  -2  -1  -9 1455.49 122.906  11
  -2  -1  -9 1706.24 151.419   6
   2  -1   9 1506.96 166.490   7
   2   1   9 1702.26 174.836   7
  -2   1  -9 1555.86 130.209   6
   2  -1   9 1590.69 151.958   9
   2   1   9 1408.36 151.252   9
  -2  -1  -9 1337.97 160.203  13
  -2   1  -9 1749.45 173.147  13
   2  -1   9 1679.21 168.419  13
  -2   1 -10 202.764 68.9886  11
  -2  -1 -10 72.6511 47.6580  11
   2  -1  10 118.556 72.7167   7
  -2   1 -10 34.1645 44.2013   6
  -2  -1 -10 136.105 62.9172   6
   2   1  10 61.2854 53.1748   7
   2  -1  10 77.5816 58.6769   9
   2   1  10 35.2751 61.2045   9
  -2  -1 -10 102.451 75.4047  13
  -2   1 -10 115.510 70.8497  13
   2  -1  10 152.376 73.8864  13
  -2  -1 -11 11514.2 429.845  11
  -2   1 -11 13677.1 512.480  11
  -2   1 -11 12655.9 433.612  12
   2   1  11 13308.4 561.454   7
   2  -1  11 12987.9 554.103   7
   2  -1  11 13570.2 514.932   9
   2   1  11 12946.2 528.222   9
   2  -1  11 12539.7 539.062  13
  -2  -1 -11 13224.4 558.176  13
  -2   1 -11 13551.9 548.793  13
  -2  -1 -11 12368.0 486.508   6
  -2  -1 -12 360.027 79.5258  11
  -2   1 -12 340.492 94.8736  11
  -2   1 -12 369.265 82.7352  12
   2   1  12 385.898 106.952   7
   2  -1  12 518.201 115.828   7
   2  -1  12 597.617 118.838   9
   2   1  12 503.401 116.107   9
  -2   1 -12 330.435 85.7924   8
   2  -1  12 400.992 106.066   4
  -2   1 -12 270.096 103.597  13
  -2  -1 -12 406.513 113.864  13
   2  -1  12 362.594 104.302  13
   2  -1  13 8557.84 453.440  13
   2  -1  13 7196.54 409.157   4
   2   1  13 6939.74 425.505   7
  -2   1 -13 7209.70 357.781   8
   2   1  13 7724.62 420.668   9
   2  -1  13 7610.85 402.387   9
   2  -1  13 7560.94 434.512   7
  -2   1 -13 7967.79 439.556  13
  -2   1 -13 7179.40 319.492  12
  -2  -1 -13 8095.63 448.613  13
  -2   1 -13 7370.31 386.461  11
  -2  -1 -13 7278.57 334.774  11
   2  -1  14 24203.0 883.222  13
  -2   1 -14 25115.6 895.966   1
   2  -1  14 23339.4 817.389   9
  -2   1 -14 26559.3 798.570   8
   2  -1  14 23186.8 846.334   4
   2   1  14 22451.6 882.962   7
   2  -1  14 23757.0 892.803   7
  -2   1 -14 24278.4 711.658  12
  -2   1 -14 24395.5 877.844  13
  -2   1 -14 23465.8 803.025  11
  -2  -1 -14 24128.3 737.539  11
  -2   1 -15 22493.0 755.968   8
   2  -1  15 21364.3 794.923   9
  -2   1 -15 24602.1 898.881   1
  -2  -1 -15 22199.0 900.321   1
   2  -1  15 22783.6 869.432  13
  -2  -1 -15 23437.4 799.047   6
   2   1  15 20840.1 868.406   7
   2  -1  15 23615.3 900.858   7
  -2   1 -15 22088.5 681.892  12
  -2  -1 -15 22172.8 714.912  11
  -2   1 -15 23499.7 802.111  11
  -2   1 -16 6446.43 382.553   8
  -2   1 -16 7382.13 479.551   1
  -2  -1 -16 7486.87 494.560   1
   2  -1  16 7566.81 482.726  13
  -2  -1 -16 7616.25 424.347   6
  -2  -1 -16 6574.12 354.495  11
  -2   1 -16 6762.35 402.575  11
   2  -1  16 7453.74 485.434   7
  -2  -1 -16 6177.53 450.561  13
  -2   1 -16 6334.13 323.453  12
   2   1  16 6869.62 471.474   7
  -2  -1 -17 2729.69 321.729   1
  -2   1 -17 2963.19 316.078   1
  -2  -1 -17 2636.43 223.706  11
  -2   1 -17 2382.03 193.106  12
  -2   1 -17 2514.49 254.818  11
   2   1  17 2643.27 306.881   7
   2  -1  17 2727.32 304.830   7
  -2   1 -17 2459.22 242.102   8
  -2  -1 -17 2418.18 293.541  13
  -2   1 -17 2692.63 306.195  13
   2  -1  17 2666.87 303.614  13
  -2  -1 -18 1824.42 226.629   8
  -2   1 -18 1904.87 213.286   8
  -2  -1 -18 1422.05 150.747  12
  -2   1 -18 1597.25 209.182  11
  -2  -1 -18 1358.76 172.388  11
   2  -1  18 2000.16 267.634   7
   2   1  18 1678.25 257.058   7
   2  -1  18 1262.83 223.773  13
  -2   1 -18 1400.15 156.965  12
  -2  -1 -18 1231.63 228.608  13
  -2   1 -18 1468.10 248.312   1
  -2  -1 -18 1850.75 275.536   1
  -2  -1 -19-28.1467 100.634   8
  -2   1 -19-23.9400 97.3706   8
   2  -1  19 77.0659 137.768   7
   2   1  19 38.6658 111.203   7
  -2   1 -19 49.1524 90.4160  11
  -2  -1 -19-40.9054 112.169  13
  -2   1 -19 65.6712 72.9280  12
  -2   1 -19 36.9143 123.974   1
  -2  -1 -19 40.6840 117.007   1
   2   1  20-40.9774 123.090   7
   2  -1  20-40.7162 117.099   7
  -2   1 -20 25.1589 104.627   8
  -2  -1 -20-29.3732 101.883   8
  -2   1 -20 38.8604 111.761   1
  -2  -1 -20 170.970 128.392   1
  -2  -1 -20 43.5266 130.748  13
   2  -2 -25 3070.69 324.295   8
   2   2 -25 2770.00 277.790   8
   2   2 -25 2616.62 324.101   7
  -2   2  25 2274.36 323.534   7
  -2  -2  25 2434.54 281.157   6
  -2   2  25 2606.10 323.348  19
  -2  -2  25 2546.76 267.464  19
  -2   2  25 2722.42 340.973  13
  -2  -2  25 2697.33 336.156  13
   2   2 -25 2433.73 299.816  11
   2   2 -24 97.9012 108.234   8
   2  -2 -24 191.287 143.661   8
   2   2 -24 146.187 130.678   7
  -2   2  24 68.1372 102.353  19
  -2  -2  24 22.9451 86.7461  19
  -2   2  24 37.8753 113.786  13
  -2  -2  24 112.777 149.392  13
  -2  -2  24 114.294 105.136   6
  -2   2  24 76.8583 120.163   7
   2   2 -24 128.830 100.714  11
   2  -2 -23 1715.05 123.465  18
  -2  -2  23 3127.42 331.085  13
  -2   2  23 2929.25 323.993  13
  -2   2  23 2938.26 324.350   7
  -2   2  23 2531.81 300.398  19
   2  -2 -23 2642.94 279.177   8
   2   2 -23 2677.66 254.309   8
  -2  -2  23 2806.60 279.055   6
   2   2 -23 2734.43 295.373  11
  -2  -2  22 67.1880 96.6497  13
  -2   2  22 33.5597 108.916  13
  -2  -2  22 279.148 118.531   6
   2   2 -22 110.407 89.8474   8
   2  -2 -22 230.905 111.960   8
  -2   2  22 61.6409 92.6161  19
  -2   2  22 170.700 125.626   7
  -2  -2  21 15887.8 662.276   6
  -2   2  21 17066.0 751.034   7
   2   2 -21 15600.4 543.100  18
  -2   2  21 14621.4 695.631  19
   2   2 -21 16740.6 712.453   7
  -2  -2  21 16493.6 747.666  13
  -2   2  21 16284.6 737.638  13
  -2  -2  21 15675.7 538.457  17
   2   2 -21 16282.0 627.860   8
   2  -2 -21 17657.1 711.956   8
  -2  -2  20 1338.57 139.812  17
   2   2 -20 1492.61 150.839  18
  -2  -2  20 1275.25 196.637  13
   2  -2 -20 1420.79 203.889   7
   2   2 -20 1378.73 198.890   7
  -2   2  20 1942.31 242.303   7
  -2   2  20 1705.29 227.309  13
  -2   2  20 1571.53 213.429  19
   2   2 -20 1764.57 188.825   8
   2  -2 -20 1370.83 190.214   8
  -2   2  19 3398.44 298.762  19
  -2   2  19 3803.81 320.141   7
   2  -2 -19 3875.79 307.784   8
  -2  -2  19 3442.86 216.440  17
   2   2 -19 3786.29 235.690  18
   2  -2 -19 3894.96 305.850   7
   2   2 -19 3989.38 311.376   7
  -2  -2  19 4131.49 310.746   4
  -2  -2  19 3641.15 318.648  13
  -2   2  19 3644.16 317.079  13
  -2   2  19 4383.92 308.042   4
   2   2 -19 3873.46 263.851   8
  -2   2  18 1233.76 183.594   7
  -2   2  18 879.899 152.749   6
  -2   2  18 952.975 158.755   9
  -2   2  18 968.135 163.642  13
  -2  -2  18 1091.94 164.118   4
  -2  -2  18 875.645 107.314  17
   2   2 -18 866.356 120.539  18
   2  -2 -18 1179.29 173.916  13
  -2  -2  18 1142.09 175.555  13
   2   2 -18 1007.98 165.166   7
   2  -2 -18 873.603 153.208   7
  -2   2  18 936.225 151.263   4
   2   2 -18 1015.77 136.745   8
   2  -2 -18 1146.42 166.429   8
   2  -2 -17 5377.42 350.560  13
   2  -2 -17 4870.95 317.877   8
  -2   2  17 4733.32 331.142   7
  -2  -2  17 4784.04 288.546   6
  -2  -2  17 4467.35 228.363  17
   2   2 -17 4687.25 255.778  18
  -2   2  17 4947.10 332.287  13
  -2  -2  17 5237.64 347.323  13
  -2  -2  17 4982.76 322.224   4
   2   2 -17 5224.83 331.624   7
   2  -2 -17 5294.23 330.714   7
  -2   2  17 5172.61 320.441   4
   2   2 -17 5375.81 287.447   8
  -2  -2  16 81296.2 2111.60  13
   2  -2 -16 83858.5 2101.40  13
   2  -2 -16 78839.7 2058.21   8
  -2   2  16 81947.5 2098.05   7
  -2  -2  16 84205.6 2009.79   6
  -2  -2  16 84451.6 1890.98  17
   2   2 -16 83924.3 1945.70  18
  -2   2  16 79099.2 2089.28  13
  -2  -2  16 83684.4 2074.22   4
   2   2 -16 81582.7 2075.11   7
   2  -2 -16 86403.7 2080.60   7
  -2   2  16 81775.2 2039.76   4
   2   2 -16 82764.5 1988.84   8
  -2  -2  15 41.6260 57.0718  13
   2  -2 -15-19.9706 62.4381  13
   2  -2 -15 2.12441 17.5730  12
  -2   2  15-19.0078 57.0967  19
   2   2 -15 19.1087 57.3997   7
  -2   2  15-19.7930 54.2748   7
   2  -2 -15-18.5792 55.8091   8
  -2  -2  15 15.3397 42.5858  17
   2   2 -15 11.5335 46.9095  18
   2  -2 -15-18.1011 54.3729   7
  -2  -2  15-18.0737 66.4922   4
  -2   2  15 19.8860 54.5300  13
  -2  -2  15 14.6241 49.1136   6
   2   2 -15-13.6405 40.9739   8
  -2   2  14 1785.24 172.550   6
  -2   2  14 1757.74 174.532   7
  -2   2  14 1769.69 178.735  19
  -2   2  14 1628.07 168.101  13
  -2  -2  14 1605.50 165.136   4
  -2  -2  14 1371.65 107.478  17
   2   2 -14 1771.59 142.063  18
   2   2 -14 1806.36 173.775   7
   2  -2 -14 1487.68 155.571   7
   2  -2 -14 1885.14 182.844  13
  -2  -2  14 1825.11 183.861  13
  -2  -2  14 1579.19 149.290   6
   2  -2 -14 1813.62 173.142   6
   2   2 -14 1627.37 142.409   8
   2   2 -13 5184.61 281.005   7
  -2   2  13 5065.11 279.046   7
  -2   2  13 5423.82 288.795   6
  -2   2  13 4815.02 281.661  19
  -2   2  13 5162.67 282.592  13
  -2  -2  13 4492.93 187.106  17
   2   2 -13 4634.62 228.661  18
   2   2 -13 4637.37 233.315   8
  -2  -2  13 4697.57 268.415   4
   2  -2 -13 4626.31 272.615  13
  -2  -2  13 4985.18 284.899  13
   2  -2 -13 4829.58 263.980   7
   2  -2 -13 4402.09 257.953   6
  -2  -2  12 4134.25 238.801   4
   2   2 -12 3965.32 204.625   8
  -2  -2  12 4206.45 225.996   8
   2   2 -12 4902.70 256.675   4
  -2  -2  12 4429.55 169.435  17
   2  -2 -12 3728.01 233.771  13
  -2  -2  12 3978.19 160.275  12
  -2   2  12 4383.81 254.555  19
   2   2 -12 4366.07 249.583   7
  -2   2  12 4530.88 248.869   7
  -2   2  12 4543.51 254.200   6
   2  -2 -12 4429.66 239.361   7
   2  -2 -12 4416.91 246.892   6
  -2  -2  11 10620.4 396.852   4
  -2  -2  11 10579.1 382.599   3
   2   2 -11 10629.5 357.835   8
  -2  -2  11 10654.2 374.705   8
   2  -2 -11 10229.8 393.577   6
   2   2 -11 10374.2 392.494   4
  -2   2  11 10896.4 398.875   7
   2   2 -11 10645.8 407.954   7
  -2   2  11 9828.47 393.225   6
  -2   2  11 11962.5 432.413  19
  -2  -2  11 10387.7 299.191  17
   2  -2 -11 10261.7 399.844  13
  -2  -2  11 10442.3 308.086  12
   2  -2 -11 10437.7 384.352   7
   2   2 -10 50.0549 29.8334   8
   2  -2 -10 10.5814 34.3373   7
  -2  -2  10 25.6259 24.0097  17
  -2   2  10 24.4100 35.1068   6
   2  -2 -10 152.538 48.8001   6
  -2  -2  10 67.4393 36.4203   8
   2   2 -10-12.6857 38.1110   7
  -2   2  10 26.2557 36.0036  19
   2  -2 -10 15.9429 23.9533  12
  -2   2  10 10.8735 35.2850  13
   2  -2 -10 11.8650 37.1011  13
  -2  -2  10 51.9209 39.2547   3
   2   2 -10 68.0487 45.0721   4
   2  -2  -9 58084.0 1436.05  13
   2  -2  -9 60007.0 1336.66  12
  -2   2   9 60104.6 1466.14  19
   2  -2  -9 59746.9 1421.72   7
  -2  -2   9 61016.8 1427.03   3
  -2  -2   9 60881.2 1332.03  17
   2   2  -9 59907.2 1391.47   8
  -2  -2   9 62020.3 1417.38   8
  -2   2   9 59405.8 1452.65   6
  -2   2   9 61308.0 1430.18  13
   2   2  -9 60826.5 1442.80   4
   2  -2  -9 60005.8 1447.37   6
   2  -2  -8 12621.1 417.678   6
  -2  -2   8 13137.3 394.248   8
   2  -2  -8 13664.0 399.546   7
   2   2  -8 13472.9 383.038   8
   2   2  -8 13743.6 420.904   4
  -2  -2   8 12778.6 402.074   3
   2  -2  -8 12940.9 348.969  12
   2  -2  -8 12849.0 408.532  13
  -2   2   8 13717.5 407.156  13
  -2   2   8 13894.9 400.739   7
  -2   2   8 12268.6 417.746   6
  -2   2   8 14106.1 446.447  19
   2   2  -7 241.631 49.2110   4
   2   2  -7 224.257 45.5992   3
   2   2  -7 196.647 29.4559  17
   2  -2  -7 209.576 41.8132  13
  -2   2   7 178.025 39.6429  13
   2  -2  -7 383.979 44.7199  12
  -2   2   7 223.010 41.5930   7
   2  -2  -7 195.117 48.8070  19
  -2   2   7 267.515 51.4995   6
   2  -2  -7 360.169 56.4416   6
  -2   2   7 98.1023 41.0471  19
  -2  -2   7 264.230 42.7207   8
   2  -2  -7 202.634 40.2299   7
  -2   2   7 221.326 46.7074  20
  -2  -2   7 141.865 36.9037   3
  -2   2   6 24596.4 601.075   7
  -2   2   6 24090.5 636.950   6
  -2   2   6 25058.9 579.260  21
  -2   2   6 24697.7 626.975  20
  -2   2   6 24697.5 607.913  13
   2   2  -6 24959.5 628.824   3
   2   2  -6 25002.7 583.201   2
  -2  -2   6 24501.7 628.567   3
   2   2  -6 24498.4 578.417  17
   2  -2  -6 24734.9 599.846   7
  -2  -2   6 25735.5 617.049   8
   2  -2  -6 24171.8 610.219  13
   2  -2  -6 24170.3 596.733  12
   2  -2  -6 23914.4 633.618   6
   2  -2  -6 23177.2 653.517  19
  -2   2   5 402798. 8482.02  13
   2   2  -5 392664. 8516.45   3
   2  -2  -5 400312. 8500.10  12
   2  -2  -5 408577. 8473.76   7
  -2  -2   5 383711. 8509.58  10
   2  -2  -5 401852. 8519.53   6
  -2   2   5 409633. 8514.38  20
   2  -2  -5 395354. 8559.87  19
  -2   2   5 403057. 8478.80  21
   2  -2  -5 416014. 8525.33  20
   2  -2  -5 407537. 8473.96  21
  -2   2   5 405258. 8475.84   7
  -2   2   5 402499. 8522.94   6
  -2   2   5 395243. 8531.40  17
   2   2  -5 401058. 8477.27   2
   2  -2  -4 447635. 9353.14  12
  -2   2   4 447119. 9363.78  12
   2  -2  -4 443204. 9295.95   7
  -2   2   4 449760. 9349.36   6
   2   2  -4 438705. 9352.19  10
  -2  -2   4 427937. 9357.96  10
   2  -2  -4 449873. 9346.99   6
   2  -2  -4 441313. 9328.23  21
   2   2  -4 439130. 9357.05   3
   2   2  -4 434552. 9330.09   2
  -2  -2   4 440565. 9325.01   2
  -2   2   4 437468. 9376.47  17
   2  -2  -4 447516. 9383.23  17
  -2   2   4 444871. 9303.51  13
   2  -2  -4 453737. 9356.69  20
  -2   2   3 229455. 4956.96  12
  -2   2   3 228905. 4917.89   6
   2   2  -3 228682. 4877.06  15
   2  -2  -3 232055. 4949.21  12
   2   2  -3 232860. 4948.86  10
  -2  -2   3 228285. 4956.39  10
   2  -2  -3 232084. 4915.88   6
  -2  -2   3 234537. 4953.13   5
  -2   2   3 233043. 4967.19  17
   2  -2  -3 234341. 4973.03  17
  -2  -2   3 241099. 4902.07  20
   2  -2  -3 231741. 4905.72   8
  -2  -2   3 229148. 4925.99   2
  -2   2   2 62294.1 671.972  16
   2  -2  -2 62262.4 661.317  14
  -2   2   2 62307.1 677.385  17
   2  -2  -2 62339.2 687.033  17
   2  -2  -2 62640.8 496.560   8
  -2   2   2 60653.3 664.541  12
   2  -2  -2 61290.3 654.369  12
  -2   2   2 62937.6 525.738   6
   2   2  -2 62605.4 654.855  10
   2   2  -2 64651.2 658.962   5
  -2  -2   2 61853.1 661.702   5
  -2  -2   2 62890.1 674.140  10
   2   2  -2 64815.5 646.316   1
   2  -2  -1 35826.2 793.325   7
  -2   2   1 35624.6 871.850  17
   2  -2  -1 36108.9 877.126  17
  -2   2   1 35917.5 872.054  12
  -2   2   1 36319.8 874.752  14
   2  -2  -1 36440.3 871.987  14
  -2  -2   1 37509.3 824.859  21
  -2  -2   1 36304.9 878.615  10
   2   2  -1 37306.2 872.789  10
  -2  -2   1 35884.0 867.161   5
   2  -2  -1 36129.5 795.871   4
   2   2  -1 36106.9 866.381   5
   2   2  -1 36587.5 861.978  18
  -2   2   1 34481.3 877.838  16
   2  -2  -1 36236.5 875.243  16
   2  -2  -1 36758.3 861.691  15
   2   2  -1 35505.0 869.748   1
  -2   2   0 457.628 62.8306  16
   2  -2   0 509.262 58.7721  15
  -2  -2   0 366.904 34.0081  16
   2  -2   0 371.602 57.7949  16
  -2   2   0 509.300 60.9727  14
   2  -2   0 499.848 61.1378  14
   2  -2   0 500.994 61.4987  17
   2  -2   0 419.287 40.6515   7
  -2   2   0 441.953 38.9043  13
  -2   2   0 392.892 55.9175  12
   2  -2   0 458.426 34.7256   3
   2  -2   0 436.991 34.3820   2
   2   2   0 560.883 62.4962  10
   2  -2   0 449.599 44.2163   1
  -2  -2   0 515.276 60.8231   1
   2   2   0 590.405 67.5926   1
   2  -2   0 480.535 42.6460   4
   2   2   0 551.207 60.9659   5
   2   2   0 513.627 54.6379  18
   2   2   0 486.262 45.1437  21
  -2  -2   0 462.731 44.2396  21
   2   2   1 1028.23 74.9247  18
  -2   2  -1 1089.69 88.7735  15
   2  -2   1 1021.76 97.0091  16
   2   2   1 1204.71 60.5187  16
  -2   2  -1 1148.73 94.6167  14
   2  -2   1 1158.16 97.8595  14
   2  -2   1 1118.94 71.7472  13
   2  -2   1 1255.53 98.3832  17
  -2   2  -1 1154.18 91.5892  12
  -2   2  -1 1045.35 70.2221  13
  -2  -2  -1 1188.16 98.3778   1
   2  -2   1 1157.52 77.5431   1
   2  -2   1 1128.11 97.5310  11
  -2   2  -1 1089.97 52.9339   2
   2   2   1 1235.98 98.1626  10
   2  -2   1 1105.04 72.9637   7
   2   2   1 1228.73 72.5647  21
   2  -2   1 1050.87 55.4806   9
   2  -2   1 1274.10 78.0746   4
  -2   2  -2 84.3032 32.6531  13
   2  -2   2 71.6909 25.9580   7
  -2   2  -2 39.9430 31.7899  12
  -2   2  -2 98.5428 21.0958   2
  -2   2  -2 61.6812 25.7852   1
  -2  -2  -2 59.2975 38.3631   1
   2   2   2 170.360 33.9769  18
   2  -2   2 85.9290 41.5213  17
   2  -2   2 62.8645 25.8063  13
   2  -2   2 79.5530 28.6263   4
   2  -2   2 95.8640 24.7179   9
  -2  -2  -2 65.1847 38.7629   9
   2   2   2 93.1871 40.4387   9
  -2   2  -2 46.0424 15.4495   8
   2  -2   2 175.445 49.0458  16
   2   2   2 86.3120 25.5088  16
   2  -2   3 19271.1 583.222  11
   2  -2   3 20632.6 534.981  13
  -2  -2  -3 19202.0 580.849  13
  -2  -2  -3 19593.9 576.834   9
  -2   2  -3 19549.3 464.465   8
   2  -2   3 19894.4 502.584   9
   2  -2   3 19315.6 590.786  16
   2  -2   3 20050.2 538.542   4
  -2   2  -3 19222.8 534.207  13
  -2   2  -3 20242.2 530.878   1
  -2  -2  -3 19924.7 589.898   1
   2   2   3 20526.6 584.795   9
   2  -2   3 19835.1 533.228   7
  -2  -2  -4 127008. 2863.92   9
  -2   2  -4 125439. 2723.67   8
   2  -2   4 129031. 2773.12   9
   2  -2   4 128764. 2807.93  13
  -2  -2  -4 126823. 2874.20  13
   2  -2   4 126683. 2812.25   4
   2  -2   4 126965. 2868.60  11
  -2   2  -4 126332. 2857.33  11
  -2   2  -4 127051. 2814.70  13
   2   2   4 126229. 2859.81   9
  -2  -2  -4 125950. 2875.98   1
  -2   2  -4 126932. 2802.74   1
   2  -2   5 93872.2 2104.27  13
  -2  -2  -5 90855.0 2162.53  13
  -2   2  -5 92133.6 2110.33   7
   2   2   5 95802.0 2159.97   9
   2  -2   5 89454.7 2051.18  18
  -2   2  -5 92689.1 2136.02  14
   2  -2   5 94090.5 2110.89   4
  -2   2  -5 92523.9 2146.92  11
  -2   2  -5 92797.5 2114.28  13
  -2  -2  -5 92835.2 2173.67   1
  -2   2  -5 88884.3 2091.05   1
  -2  -2  -5 90701.7 2153.37   9
  -2   2  -5 91311.8 2016.32   8
   2  -2   5 94036.1 2070.12   9
  -2  -2  -6 8240.43 360.002  13
   2   2   6 8443.72 361.321   7
   2  -2   6 8144.59 331.368   7
  -2   2  -6 8395.13 350.573  11
  -2   2  -6 8693.33 337.665  13
   2   2   6 8196.27 352.276   9
   2  -2   6 8361.48 331.529   4
   2  -2   6 8080.39 277.973  18
  -2  -2  -6 8040.47 361.803   1
  -2   2  -6 8054.63 320.363   1
   2  -2   6 8115.95 303.524   9
  -2  -2  -6 7898.15 353.242   9
  -2   2  -6 8200.95 266.934   8
  -2   2  -6 8300.49 343.449  14
  -2  -2  -7 23250.0 573.464  11
  -2   2  -7 23532.1 721.462  11
  -2  -2  -7 22765.1 705.398   6
   2   2   7 23097.7 722.961   9
   2  -2   7 23613.6 665.510   9
  -2   2  -7 23907.7 616.423   8
   2  -2   7 23751.5 698.793   4
   2   2   7 22869.2 735.302   7
   2  -2   7 24239.6 719.186   7
  -2   2  -7 22780.5 698.940  13
   2  -2   7 23808.1 611.305  18
  -2  -2  -7 23963.1 744.443  13
  -2   2  -7 23395.5 689.455   1
  -2   2  -8 12232.8 472.428  11
  -2  -2  -8 11309.8 341.424  11
   2  -2   8 12236.8 472.130   7
  -2  -2  -8 11950.9 460.695   6
   2  -2   8 12954.4 435.231   9
  -2   2  -8 12165.8 385.844   8
   2   2   8 12134.4 478.350   9
   2  -2   8 12261.6 457.950   4
   2   2   8 12466.9 490.386   7
  -2   2  -8 11732.4 457.367  13
   2  -2   8 11948.0 362.015  18
  -2   2  -8 12729.3 456.118   1
  -2  -2  -8 11773.8 485.515  13
   2   2   9 8302.46 390.874   9
   2  -2   9 8362.31 351.277   9
  -2   2  -9 7643.26 299.375   8
   2  -2   9 8029.42 368.189   4
   2  -2   9 8240.83 378.324  13
  -2  -2  -9 7738.55 396.696  13
  -2   2  -9 7770.77 371.723  11
  -2  -2  -9 7734.88 268.425  11
   2  -2   9 7704.25 376.993   7
  -2  -2  -9 8645.67 378.668   6
  -2   2  -9 8674.16 374.895   1
  -2   2  -9 8135.15 376.704  13
  -2   2  -9 7819.48 319.809  12
   2   2   9 7538.32 386.921   7
   2   2  10 3362.91 263.776   7
   2  -2  10 3638.10 254.226  13
  -2  -2 -10 3182.25 254.359  13
  -2   2 -10 3629.50 200.928   8
   2   2  10 3841.60 268.945   9
   2  -2  10 3003.64 216.100   9
   2  -2  10 3475.61 242.912   4
  -2  -2 -10 3289.65 238.348   6
   2  -2  10 3670.55 260.591   7
  -2   2 -10 3567.89 207.919  12
  -2   2 -10 3131.30 246.474  13
  -2  -2 -10 3332.20 169.292  11
  -2   2 -10 3671.20 252.979  11
   2   2  11 11916.7 534.676   7
   2  -2  11 12183.3 502.887   4
  -2  -2 -11 11167.0 373.523  11
  -2   2 -11 11903.1 499.711  11
   2  -2  11 12240.8 528.267   7
   2  -2  11 11043.7 499.799  13
  -2  -2 -11 12007.9 534.460  13
  -2   2 -11 12090.8 511.103  13
  -2   2 -11 11556.2 423.315  12
   2  -2  11 11108.1 463.913   9
   2   2  11 11410.8 507.602   9
  -2   2 -11 11502.7 418.233   8
   2   2  12-21.2808 78.2918   9
   2  -2  12-17.2323 66.8270   9
   2   2  12-147.852 88.1028   7
  -2   2 -12 13.2038 51.2047   8
  -2  -2 -12-24.5592 76.7853  13
  -2   2 -12 21.7332 72.9896  13
   2  -2  12-23.4122 78.6284   7
   2  -2  12 40.2276 73.9984   4
   2  -2  12 66.3620 76.7273  13
  -2  -2 -12 28.3386 45.6077  11
  -2   2 -12-20.6025 61.8877  11
  -2   2 -12-25.3988 64.2121  12
   2  -2  13 1583.67 196.700  13
   2  -2  13 1577.98 194.723   4
  -2   2 -13 1473.40 154.703   8
   2  -2  13 1575.68 178.977   9
   2   2  13 1598.03 195.846   9
   2   2  13 1669.90 208.062   7
   2  -2  13 1550.95 203.398   7
  -2   2 -13 1983.63 201.704  11
  -2  -2 -13 1185.45 127.306  11
  -2   2 -13 1545.73 195.307  13
  -2   2 -13 1667.61 154.312  12
  -2  -2 -13 1474.31 206.686  13
  -2   2 -14 895.397 159.435  11
  -2   2 -14 992.104 137.874  12
  -2  -2 -14 788.450 110.151  11
   2  -2  14 936.732 170.256   7
   2   2  14 969.100 177.776   7
  -2  -2 -14 1175.66 168.582   6
   2  -2  14 1051.64 159.114   9
   2  -2  14 1140.23 178.205  13
  -2  -2 -14 1343.43 207.411   1
  -2   2 -14 952.361 164.006   1
  -2   2 -14 1114.85 140.465   8
  -2   2 -14 1079.22 179.399  13
   2  -2  14 1200.72 179.225   4
   2  -2  15 11243.3 522.427   9
   2  -2  15 11404.2 579.268  13
  -2  -2 -15 12400.1 554.914   6
  -2  -2 -15 10843.4 607.255   1
  -2   2 -15 11687.2 572.093   1
  -2   2 -15 11746.7 483.330   8
  -2   2 -15 10422.4 437.713  12
   2  -2  15 11447.4 587.160   7
   2   2  15 12485.2 616.109   7
  -2  -2 -15 9894.75 409.546  11
  -2   2 -15 10692.4 537.013  11
   2  -2  16 29.6681 96.2619  13
  -2   2 -16-18.2311 72.4495   8
  -2   2 -16-14.5312 72.3888  12
  -2  -2 -16 104.793 117.315  13
   2  -2  16 31.8535 99.5931   7
   2   2  16 32.6370 105.895   7
  -2   2 -16 58.0392 97.4626   1
  -2  -2 -16 107.126 97.9203   1
  -2  -2 -16 24.9221 60.1669  11
  -2   2 -16 75.3937 87.1722  11
  -2  -2 -16 152.904 96.3264   6
   2  -2  17 917.201 188.784  13
  -2   2 -17 780.271 137.425   8
  -2  -2 -17 1192.99 229.220  13
  -2   2 -17 721.851 126.952  12
   2   2  17 868.457 191.268   7
   2  -2  17 680.126 184.933   7
  -2  -2 -17 835.474 206.350   1
  -2   2 -17 898.282 180.978   1
  -2   2 -17 966.262 165.732  11
  -2  -2 -17 616.670 146.181   6
   2  -2  18 1445.50 235.601  13
  -2   2 -18 1839.88 208.671   8
  -2  -2 -18 1707.39 266.591  13
   2  -2  18 1771.02 254.898   7
   2   2  18 2061.76 278.511   7
  -2  -2 -18 1768.62 278.683   1
  -2   2 -18 1349.15 223.556   1
  -2   2 -18 1429.99 211.934  11
  -2  -2 -18 1379.80 207.031   6
  -2  -2 -19 2711.98 344.018   1
  -2   2 -19 3549.78 349.250   1
  -2   2 -19 3000.51 298.163  11
   2   2  19 2845.37 339.907   7
   2  -2  19 2790.37 330.232   7
  -2  -2 -19 2361.11 322.236  13
  -2   2 -19 2639.78 257.386   8
   2  -2  19 3276.01 349.013  13
  -2   3  25 4793.50 440.505  19
   2   3 -25 4794.36 428.265   7
   2  -3 -25 4285.11 400.051   8
   2   3 -25 4943.98 427.218  11
   2   3 -25 4499.02 343.292   8
  -2   3  25 4300.61 426.388   7
  -2  -3  25 5285.02 401.406   6
  -2   3  25 4794.96 441.190  13
  -2  -3  25 5018.33 442.531  13
  -2   3  24 5587.14 466.526  19
   2  -3 -24 6957.39 477.226   8
   2   3 -24 6063.99 389.620   8
  -2   3  24 6615.16 504.819   7
  -2  -3  24 6567.14 436.418   6
   2   3 -24 6249.83 475.239   7
   2   3 -24 6149.77 475.185  11
  -2   3  24 7306.49 522.818  13
  -2  -3  24 6614.34 515.818  13
   2   3 -23 335.462 133.458  11
   2  -3 -23 353.119 147.438   8
  -2   3  23 215.365 146.131  13
   2   3 -23 589.233 135.297   8
  -2   3  23 176.702 118.862  19
  -2  -3  23 385.683 146.346   6
  -2  -3  23 215.124 128.350  13
  -2   3  23 254.209 126.126   7
   2   3 -22 547.729 153.426  11
   2  -3 -22 367.630 143.487   8
   2   3 -22 391.977 126.981   8
  -2   3  22 474.535 153.126  13
  -2   3  22 605.829 157.558  19
  -2  -3  22 630.947 152.147   6
  -2   3  22 614.599 159.827   7
  -2  -3  22 778.704 183.677  13
  -2  -3  21 2178.53 185.447  17
   2  -3 -21 2125.77 255.942   8
   2   3 -21 2275.70 216.239   8
  -2  -3  21 2665.54 258.234   3
  -2  -3  21 2749.77 293.553  13
  -2  -3  21 2164.08 231.294   6
  -2   3  21 2734.86 294.597  13
  -2   3  21 2238.67 278.837   7
  -2   3  21 2300.92 273.068  19
  -2  -3  20 2273.98 179.993  17
   2   3 -20 2418.43 202.282  18
  -2   3  20 3013.57 300.728   7
  -2   3  20 2647.66 282.731  13
  -2  -3  20 2408.56 244.149   3
  -2  -3  20 2493.79 273.305  13
   2   3 -20 2435.69 260.624   7
  -2   3  20 2425.06 265.435  19
   2   3 -20 2871.36 230.861   8
   2  -3 -20 2484.81 266.364   8
   2   3 -19 12741.8 579.546   7
  -2  -3  19 12444.4 578.525   4
  -2  -3  19 11258.4 532.593   3
  -2   3  19 12685.0 602.916  13
  -2  -3  19 13138.7 619.493  13
  -2   3  19 13440.1 611.649   7
  -2  -3  19 11951.6 440.087  17
   2   3 -19 13150.7 489.051  18
  -2   3  19 13618.8 578.787   4
  -2   3  19 13165.7 621.388  19
   2   3 -19 11805.8 491.836   8
   2  -3 -19 12577.9 581.456   8
  -2  -3  18 12131.8 568.933  13
  -2   3  18 11880.1 555.997  13
  -2  -3  18 12194.3 539.593   4
  -2  -3  18 12190.8 511.506   3
  -2   3  18 12545.2 562.807   7
   2  -3 -18 11467.0 535.275   6
   2  -3 -18 12278.2 559.660  13
  -2  -3  18 10653.6 396.162  17
   2   3 -18 11114.3 444.099  18
  -2   3  18 11458.7 558.097  19
   2  -3 -18 12403.2 546.616   8
   2   3 -18 11304.0 450.976   8
   2   3 -18 11672.9 536.142   7
   2  -3 -17 2806.47 256.975  13
  -2  -3  17 3264.58 279.318  13
   2  -3 -17 2589.11 243.651   6
  -2  -3  17 3262.07 233.730   6
  -2  -3  17 2366.91 163.539  17
   2   3 -17 2741.38 209.288  18
   2   3 -17 2770.76 246.124   7
  -2  -3  17 3355.44 252.805   3
  -2  -3  17 2465.39 233.790   4
  -2   3  17 3186.62 268.280  13
  -2   3  17 2974.09 262.421   7
  -2   3  17 3522.63 280.463   9
   2   3 -17 2713.81 207.116   8
   2  -3 -16 35191.9 1072.17  13
  -2  -3  16 36238.3 1098.25  13
  -2  -3  16 34755.2 976.966   6
  -2  -3  16 34023.1 890.231  17
   2   3 -16 34765.4 963.729  18
   2   3 -16 35193.7 1058.28   7
  -2  -3  16 32756.4 1002.87   3
  -2  -3  16 34975.2 1048.72   4
  -2   3  16 36029.4 1083.79  13
  -2   3  16 36397.6 1077.25   7
  -2   3  16 35178.9 1066.85   9
   2   3 -16 35396.7 960.554   8
   2   3 -15 490.854 109.506   7
  -2   3  15 433.447 112.507   7
  -2  -3  15 611.220 105.098   6
  -2  -3  15 419.420 72.3219  17
   2   3 -15 525.799 103.035  18
   2  -3 -15 614.002 116.836  13
  -2  -3  15 403.285 99.6545  13
   2   3 -15 433.154 85.4830   8
   2  -3 -15 497.289 105.238   7
  -2  -3  15 419.382 95.9467   3
  -2  -3  15 598.646 112.865   4
  -2   3  15 582.560 117.309  13
  -2   3  15 655.709 132.749   9
   2  -3 -14 9985.07 419.676   7
  -2  -3  14 8888.70 392.523   3
  -2  -3  14 8805.69 408.415   4
  -2   3  14 10590.7 444.308  13
   2  -3 -14 9540.85 429.909  13
  -2  -3  14 9336.23 436.933  13
   2   3 -14 9770.90 429.346   7
  -2   3  14 9090.20 412.393   7
  -2  -3  14 9654.21 312.363  12
   2   3 -14 9720.05 362.115   8
   2   3 -14 8997.93 372.313  18
  -2  -3  14 9106.70 318.087  17
  -2   3  14 9017.51 438.744  19
   2   3 -14 9080.36 409.822   4
  -2  -3  14 9719.32 385.798   8
  -2   3  14 8846.94 421.871   9
  -2   3  13 51257.6 1359.15  13
  -2   3  13 52261.3 1398.82  19
  -2   3  13 52002.4 1352.54   7
  -2   3  13 50970.5 1368.85   6
   2   3 -13 52205.1 1367.73   7
  -2  -3  13 50303.6 1321.86   3
  -2  -3  13 53195.0 1388.62  13
  -2  -3  13 51492.3 1218.67  12
   2  -3 -13 53586.5 1375.14  13
   2   3 -13 51856.8 1269.60   8
   2   3 -13 51360.7 1304.06  18
  -2  -3  13 53117.6 1304.57   8
  -2   3  13 52515.2 1372.85   9
  -2  -3  13 50767.7 1215.43  17
   2  -3 -13 51140.6 1360.64   6
   2   3 -13 52836.4 1359.67   4
   2  -3 -13 52355.1 1343.50   7
  -2   3  12 8514.71 396.210  19
   2   3 -12 8512.01 375.989   7
  -2   3  12 9046.71 370.765   7
  -2   3  12 8722.57 385.860   6
  -2  -3  12 8526.21 356.561   3
  -2  -3  12 8063.51 298.037  12
   2  -3 -12 8650.03 375.263  13
   2   3 -12 8741.12 318.682   8
   2   3 -12 9118.16 357.906  18
  -2   3  12 8868.23 385.253   9
  -2  -3  12 9016.28 346.516   8
  -2  -3  12 8655.58 292.176  17
   2  -3 -12 8055.41 368.154   6
   2   3 -12 9497.68 384.836   4
   2  -3 -12 8737.86 360.839   7
  -2   3  11 5303.64 289.024  19
  -2   3  11 5105.09 253.949   7
   2   3 -11 4791.67 262.522   7
  -2   3  11 4478.98 260.433   6
  -2  -3  11 4616.20 240.045   3
  -2  -3  11 4763.13 212.767  12
   2  -3 -11 4867.20 258.658  13
  -2  -3  11 4931.70 234.665   8
   2   3 -11 4959.60 247.068  18
  -2   3  11 4777.73 262.743   9
  -2  -3  11 4889.86 198.867  17
   2  -3 -11 5156.72 270.480   6
   2   3 -11 5169.14 264.640   4
   2   3 -11 5194.21 220.904   8
   2  -3 -11 5058.22 248.969   7
   2  -3 -10 4694.87 236.551  13
  -2  -3  10 4365.78 221.603   3
   2   3 -10 4349.34 233.008   4
  -2  -3  10 4727.29 214.000   8
   2   3 -10 4132.63 231.137   7
  -2   3  10 4062.72 236.604   6
   2  -3 -10 4334.63 218.260   7
  -2  -3  10 4496.24 183.369  17
  -2   3  10 4253.79 236.067   9
   2  -3 -10 4309.62 239.612   6
  -2   3  10 4023.67 245.621  19
   2   3 -10 4419.43 226.971  18
  -2   3   9 1405.64 129.548   6
  -2  -3   9 1096.22 104.467   3
   2   3  -9 1195.41 117.160   4
  -2  -3   9 1062.47 97.4568   8
  -2   3   9 1116.57 117.039   9
   2  -3  -9 1411.94 111.963   7
   2  -3  -9 1203.55 119.960   6
   2  -3  -9 1110.79 107.431  13
  -2   3   9 1241.78 109.563  13
   2   3  -9 1084.05 80.1320  17
   2   3  -9 1265.35 118.113  18
  -2   3   9 1233.59 129.560  19
  -2   3   8 16.7450 29.0442  13
  -2   3   8 22.4414 19.9985  21
   2  -3  -8 64.6004 37.5379  13
   2   3  -8 42.9336 32.2449   4
   2   3  -8-9.60772 34.3536   3
   2   3  -8 5.56057 22.1011  17
  -2   3   8 15.2455 27.2576   7
  -2   3   8 11.2633 39.0701   6
   2  -3  -8 11.0267 37.0349   6
  -2  -3   8 37.5063 33.5272   3
   2   3  -8 48.4196 23.8414   2
  -2   3   8 62.5383 38.3487   9
   2  -3  -8 39.8711 33.8783   7
  -2  -3   8 7.68214 26.6499   8
   2   3  -8 21.8130 37.8325  18
  -2   3   8 13.0900 39.3231  19
   2  -3  -8 12.7857 36.7742  19
  -2   3   8 43.7579 33.0822  20
   2  -3  -7 5351.26 199.507   7
  -2   3   7 4726.69 190.122   7
  -2  -3   7 5017.64 199.421   8
  -2   3   7 5241.35 203.278  13
   2   3  -7 5427.23 194.489  17
   2  -3  -7 5048.50 206.402  12
   2  -3  -7 5087.71 207.286  13
   2   3  -7 5179.65 220.224   3
  -2   3   7 5025.52 229.277   6
  -2   3   7 5361.38 168.187  21
  -2   3   7 5479.27 212.097  20
  -2  -3   7 5263.22 209.896  10
  -2  -3   7 5367.00 222.551   3
   2   3  -7 4715.53 167.262   2
  -2   3   7 5086.46 223.293   9
   2  -3  -7 4949.07 245.641  19
  -2   3   7 5119.56 248.671  19
   2   3  -7 4961.16 231.649  18
   2  -3  -7 4991.31 228.668   6
  -2   3   6 352.988 53.7107  20
   2  -3  -6 607.337 85.0288  19
  -2   3   6 515.971 55.2417  13
  -2   3   6 466.247 62.7512   9
   2  -3  -6 312.308 49.1795  13
   2  -3  -6 519.252 65.5283  12
  -2   3   6 398.228 49.0640   7
  -2   3   6 410.757 64.4613   6
   2  -3  -6 518.587 65.6714  20
  -2  -3   6 345.862 54.8632  10
   2   3  -6 439.687 47.2111   2
   2   3  -6 471.008 65.9002   3
   2   3  -6 426.184 58.0988  17
   2  -3  -6 375.983 60.3532   6
   2   3  -6 396.600 65.4008  18
  -2   3   5 311859. 6481.49   7
  -2   3   5 306350. 6493.47  13
   2  -3  -5 308546. 6556.65  12
   2  -3  -5 308708. 6499.13  13
  -2  -3   5 308958. 6493.48   2
   2   3  -5 307883. 6555.43   3
   2  -3  -5 306726. 6486.76  21
   2  -3  -5 309484. 6538.82  20
  -2  -3   5 300793. 6547.66  10
   2   3  -5 300514. 6465.99  19
   2  -3  -5 306824. 6608.65  19
   2   3  -5 307836. 6502.12  15
   2   3  -5 306172. 6593.84  18
  -2   3   5 306853. 6532.71   9
   2  -3  -5 310024. 6555.72   6
  -2   3   4 324297. 6700.39   7
   2  -3  -4 315505. 6777.45   6
  -2  -3   4 319136. 6798.81   5
   2   3  -4 320057. 6734.02  15
  -2  -3   4 321164. 6747.52   2
   2   3  -4 315646. 6781.13  10
  -2  -3   4 314603. 6796.08  10
   2  -3  -4 322772. 6776.85  20
  -2   3   4 320157. 6752.79   9
   2   3  -4 313612. 6741.91  14
   2  -3  -4 317032. 6803.90  12
   2  -3  -4 314200. 6715.49  13
   2   3  -4 316404. 6835.07  18
   2  -3  -4 320715. 6843.42  19
   2  -3  -3 70136.0 1565.84   6
  -2   3   3 69819.1 1536.66   9
  -2  -3   3 70120.0 1608.68  10
   2   3  -3 72222.1 1598.57  10
  -2   3   3 70167.3 1598.13  16
   2  -3  -3 71033.2 1641.55  17
  -2  -3   3 70786.9 1530.98  15
  -2  -3   3 69330.0 1607.27   5
   2   3  -3 70519.1 1532.59  14
   2  -3  -3 68697.1 1609.32  14
   2  -3  -3 68610.9 1611.11  12
  -2   3   3 71488.2 1537.30   5
   2   3  -3 70443.4 1635.53  18
  -2  -3   2 4542.54 143.049  15
  -2   3   2 4352.22 191.881  16
   2  -3  -2 4365.79 154.219   6
   2   3  -2 4249.14 198.151  18
   2   3  -2 4593.42 192.011  10
   2   3  -2 4532.14 180.918   1
  -2  -3   2 4188.69 134.213  14
   2  -3  -2 4587.01 197.388  14
  -2   3   2 4321.48 126.138  10
  -2  -3   2 4507.65 195.837  10
  -2   3   2 3951.34 194.063  12
   2  -3  -2 5429.87 212.626  12
   2  -3  -2 4394.70 208.235  17
   2   3  -2 4627.12 192.156   5
  -2   3   2 4593.36 140.184   5
  -2  -3   2 4861.70 200.543   5
   2  -3  -1 10479.2 343.857  12
   2   3  -1 10527.0 345.105  18
   2   3  -1 10365.9 332.641   1
   2   3  -1 10085.1 335.679  10
  -2  -3   1 10025.5 343.435  10
   2  -3  -1 10271.1 330.773  15
  -2   3   1 9937.73 343.052  16
   2  -3  -1 10686.1 340.034  16
   2  -3  -1 10871.4 359.065  17
   2  -3  -1 10312.3 340.456  14
  -2  -3   1 10532.5 257.341  14
   2  -3  -1 10255.7 269.075   6
  -2  -3   1 10272.0 337.312   5
   2  -3  -1 10530.5 267.622   5
   2   3  -1 10262.0 335.555   5
  -2   3   1 10427.3 267.947   4
   2  -3   0 10490.0 337.117  15
   2  -3   0 11011.4 357.959  16
   2  -3   0 10343.4 346.778  14
  -2   3   0 10277.0 266.173   7
   2  -3   0 10185.1 260.170  13
   2   3   0 10585.3 342.808  18
   2  -3   0 10265.8 368.114  11
   2  -3   0 10268.5 344.349  12
   2   3   0 10071.7 273.920  11
  -2  -3   0 11247.9 344.869   1
   2  -3   0 10354.6 269.598   1
   2   3   0 10721.4 350.478   1
   2   3   0 10680.4 349.234  10
  -2  -3   0 10365.3 349.436   9
   2  -3   0 10309.4 250.722   2
   2   3   0 10637.0 346.575   5
  -2  -3   0 10280.5 278.636  21
   2  -3   0 10160.6 351.966  17
   2  -3   1 9058.98 258.880  13
  -2   3  -1 9414.95 264.877   7
   2   3   1 9087.59 309.786  18
   2  -3   1 9400.27 267.555   7
   2  -3   1 9047.49 353.224  11
   2  -3   1 9509.93 326.147  12
   2  -3   1 9261.53 260.704   3
   2  -3   1 9324.48 278.387   4
  -2  -3  -1 9054.64 325.991   1
   2   3   1 9163.97 330.315  10
  -2  -3  -1 9165.49 335.511   9
   2  -3   1 9813.69 337.942  17
   2  -3   1 9213.44 315.949  15
   2  -3   1 10063.8 349.798  16
   2  -3   1 9813.31 337.119  14
   2   3   1 9464.62 329.003   5
   2  -3   2 21607.8 611.470  14
  -2   3  -2 21387.6 538.173   7
   2  -3   2 21405.1 532.286  13
   2  -3   2 20177.6 536.150   7
   2  -3   2 20453.3 547.537   4
   2  -3   2 20710.7 526.129   3
   2  -3   2 20838.6 635.721  11
  -2  -3  -2 21258.5 612.842   1
   2   3   2 20340.0 601.717  10
   2  -3   2 21004.6 601.227  17
   2  -3   2 21332.3 628.714  16
   2   3   2 20987.0 478.956  16
  -2  -3  -2 20524.3 612.520   9
   2   3   2 22147.3 511.383  21
  -2   3  -3 29992.8 829.858  14
  -2   3  -3 30717.2 771.594   7
  -2   3  -3 31118.9 685.818   2
   2  -3   3 31697.1 767.529  13
   2  -3   3 31346.7 775.180   7
   2  -3   3 30203.8 863.963  11
   2  -3   3 31566.6 829.231  17
  -2   3  -3 31565.3 751.189   1
  -2  -3  -3 31045.6 848.530   1
   2   3   3 32339.4 851.790   9
   2  -3   3 31090.6 759.332   3
   2  -3   3 30553.8 783.671   4
   2   3   3 30261.6 714.831  16
  -2   3  -3 29561.4 811.142  15
   2  -3   3 32342.6 872.487  16
  -2  -3  -3 30863.5 849.958   9
   2   3   3 32487.4 732.942  21
  -2   3  -4 45096.5 1174.49  14
  -2   3  -4 46197.6 1118.58   7
  -2   3  -4 46750.5 1157.07  15
  -2  -3  -4 44969.8 1189.77  13
   2  -3   4 48201.3 1115.93  13
   2  -3   4 47960.0 1134.64   4
   2  -3   4 45862.4 1211.68  11
  -2   3  -4 44501.9 1194.32  11
  -2  -3  -4 46279.2 1196.84   1
  -2   3  -4 47429.3 1096.06   1
   2   3   4 46648.5 1190.29   9
  -2  -3  -4 45486.2 1195.26   9
  -2   3  -4 44816.2 1012.35   8
  -2   3  -4 47039.1 1019.67   2
   2  -3   4 47714.9 1167.02  17
   2   3   4 47563.0 1063.48  21
   2  -3   5 101410. 2250.16  17
  -2  -3  -5 96234.7 2287.29  13
   2  -3   5 99052.4 2199.97  13
  -2   3  -5 95963.7 2207.40   7
  -2   3  -5 98937.0 2242.37  15
  -2   3  -5 98711.8 2267.40  14
  -2   3  -5 92306.8 2278.05  11
  -2   3  -5 95748.7 2177.75   1
  -2  -3  -5 95082.3 2287.32   1
   2  -3   5 98535.6 2210.79  18
  -2   3  -5 95904.7 2091.59   8
   2  -3   5 98960.7 2220.56   4
  -2  -3  -5 95175.6 2285.95   9
   2   3   5 97829.1 2280.14   9
  -2  -3  -6 515.316 89.2221  13
   2  -3   6 551.710 82.7551  13
  -2   3  -6 744.038 96.9988   7
   2  -3   6 713.303 94.7703   4
  -2   3  -6 575.183 100.708  11
  -2   3  -6 653.933 95.7436  12
  -2  -3  -6 539.978 100.129   1
[truncated: 55,116,676 more chars]
